# Supplementary material for: Biological Mechanisms of Aflatoxin B1-Induced Bile Metabolism Abnormalities in Ducklings
Source: Animals (Basel). 2024 Oct 17;14(20):2996. doi: 10.3390/ani14202996 (PMC11506432; doi:10.3390/ani14202996)
Supplement: Supplementary file 1 [file animals-14-02996-s001.zip]

Archive with 1 entries (1 files):
- animals-3244524-supplementary.csv
