# Supplementary material for: Biological Mechanisms of Aflatoxin B1-Induced Bile Metabolism Abnormalities in Ducklings
Source: Animals (Basel). 2024 Oct 17;14(20):2996. doi: 10.3390/ani14202996 (PMC11506432; doi:10.3390/ani14202996)
Supplement: Supplementary file 1 [file animals-14-02996-s001.zip › animals-3244524-supplementary.csv]

Gene_id	Gene name	Gene description	FC(AFB1/Control)	Log2FC(AFB1/Control)	Pvalue	Padjust	Significant	Regulate	AFB1 2_1	AFB1 2_2	AFB1 2_3	AFB1 2_4	AFB1 2_5	AFB1 2_6	Control 1_1	Control 1_2	Control 1_3	Control 1_4	Control 1_5	Control 1_6	AFB1	Control
gene1	RNF223	ring finger protein 223, transcript variant X1	11.637	3.540621273	0.004855826	0.017321879	yes	up	0.15	0.2	0.18	0.36	0	0.03	0	0	0	0.04	0	0	0.153333333	0.006666667
gene10	TNFRSF4	TNF receptor superfamily member 4, transcript variant X1	1.382	0.46686258	0.041555264	0.098327852	yes	up	1.39	0.94	1.32	0.91	1.17	1.14	0.78	0.47	0.71	0.84	0.61	0.77	1.145	0.696666667
gene100	IYD	iodotyrosine deiodinase, transcript variant X1	0.335	-1.579150653	2.17E-22	3.19E-20	yes	down	14.01	19.18	20.21	14.47	16.59	14.43	46.36	50.87	38.59	27.62	39.84	30.12	16.48166667	38.9
gene10001	SLC44A5	solute carrier family 44 member 5	0.728	-0.457731401	0.01730886	0.049063382	yes	down	0.4	0.53	0.52	0.41	0.55	0.38	0.69	0.37	0.79	0.35	0.53	0.48	0.465	0.535
gene10002	LOC110352671	uncharacterized LOC110352671	6.445	2.688139539	0.028885911	0.073816697	yes	up	0.05	0.52	0.42	0.26	0.11	0	0.05	0	0.12	0	0	0	0.226666667	0.028333333
gene10003	RABGGTB	Rab geranylgeranyltransferase beta subunit	0.347	-1.525522859	2.93E-28	7.66E-26	yes	down	14.79	15.49	18.34	13.87	15.45	8.8	36.9	27.79	45.87	24.35	33.9	35.86	14.45666667	34.11166667
gene10008	FGFR1OP	FGFR1 oncogene partner	1.47	0.556000198	0.032837093	0.081734573	yes	up	2.05	1.89	2.56	2.04	2.41	1.23	1.43	0.41	2.06	1	0.86	1.13	2.03	1.148333333
gene10011	LOC101797651	ribosomal protein S6 kinase alpha-2, transcript variant X1	0.496	-1.012229834	0.003188058	0.012058594	yes	down	0.13	0.14	0.17	0.23	0.22	0.09	0.33	0.17	0.22	0.24	0.32	0.28	0.163333333	0.26
gene10014	PSMC3	proteasome 26S subunit, ATPase 3	1.32	0.400444095	0.018026981	0.050758698	yes	up	108.55	98.33	153.7	101.4	117.4	104.77	54.85	61.38	74.55	73.2	80.69	73.8	114.025	69.745
gene10017	PTPMT1	protein tyrosine phosphatase, mitochondrial 1	1.671	0.74050562	0.000841119	0.003973962	yes	up	41.15	45.16	51.34	32.45	38	46.74	19.81	15.15	23.25	22.19	12.8	30.33	42.47333333	20.58833333
gene10019	NDUFS3	NADH:ubiquinone oxidoreductase core subunit S3	0.797	-0.327163943	0.044417525	0.103684162	yes	down	243.45	255.96	297.18	181.12	259.32	260.43	256.45	199.55	274.78	268.16	266.5	274.19	249.5766667	256.605
gene10022	FUT8	fucosyltransferase 8, transcript variant X3	1.582	0.661896953	0.016695762	0.047701702	yes	up	0.8	0.91	1.09	1.06	1.07	0.98	0.79	0.23	0.6	0.39	0.33	0.64	0.985	0.496666667
gene10030	TBC1D19	TBC1 domain family member 19	4.896	2.291553531	1.81E-16	1.27E-14	yes	up	2.53	2.45	3.66	3.06	2.19	1.83	0.73	0.44	0.17	0.39	0.53	0.35	2.62	0.435
gene10035	RBPJ	recombination signal binding protein for immunoglobulin kappa J region, transcript variant X1	0.546	-0.874310378	0.005467557	0.019130461	yes	down	4.55	23.41	4.59	9.11	13.23	9.52	21.37	9.59	20.44	8.1	21.34	14.28	10.735	15.85333333
gene10037	SEL1L3	SEL1L family member 3, transcript variant X1	0.366	-1.449202573	7.05E-08	1.02E-06	yes	down	5.62	10.76	4.3	4.96	7.38	5.94	23.84	17.91	26.07	7.79	10.8	9.5	6.493333333	15.985
gene10039	SLC34A2	solute carrier family 34 member 2, transcript variant X1	2.727	1.447249606	0.009508484	0.030150746	yes	up	0.3	0.22	0.18	0.38	0.06	0.06	0.1	0.01	0.11	0.08	0.04	0.02	0.2	0.06
gene10042	ZCCHC4	zinc finger CCHC-type containing 4	1.83	0.871888627	0.011647348	0.035689243	yes	up	2.81	4.55	5.25	3.51	4.62	5.06	1.89	0.42	3.08	2.95	1.47	1.72	4.3	1.921666667
gene10043	PI4K2B	phosphatidylinositol 4-kinase type 2 beta	0.636	-0.65189632	0.000645925	0.003161005	yes	down	5.75	8.19	5.22	4	7.25	5.89	9.52	6.4	11.06	6.2	7.34	7.55	6.05	8.011666667
gene10044	SEPSECS	Sep (O-phosphoserine) tRNA:Sec (selenocysteine) tRNA synthase	0.498	-1.006936116	5.16E-11	1.45E-09	yes	down	7.24	10.96	8.33	7.74	7.58	7.46	21.08	11	16.94	9.61	13.91	11.05	8.218333333	13.93166667
gene10046	LGI2	leucine rich repeat LGI family member 2	2.039	1.027552327	0.004605888	0.016565659	yes	up	0.31	0.31	0.33	0.24	0.34	0.24	0.09	0.12	0.04	0.19	0.13	0.12	0.295	0.115
gene10048	SOD3	superoxide dismutase 3, transcript variant X1	2.378	1.24959607	0.000169336	0.000996949	yes	up	5.72	4.15	19.33	14.41	7.44	5.26	3.54	3.57	2.34	2.73	2.56	3.7	9.385	3.073333333
gene10055	LOC101797357	sulfhydryl oxidase 1	2.325	1.21736351	0.000407536	0.002129822	yes	up	3.73	6.26	4.37	4.19	2.37	1.23	1.51	2.17	0.99	1.51	0.81	0.29	3.691666667	1.213333333
gene10056	CEP350	centrosomal protein 350, transcript variant X3	0.679	-0.557660762	1.75E-05	0.000138832	yes	down	0.96	1.45	1.31	1.33	1.11	0.88	2.15	1.16	1.67	1.11	1.2	1.33	1.173333333	1.436666667
gene10058	LOC101790525	torsin-1A-interacting protein 1	0.624	-0.68056418	4.87E-07	5.81E-06	yes	down	6.28	8.54	7.8	6.75	6.58	6.75	11.96	11.08	9.93	9.08	7.8	7.74	7.116666667	9.598333333
gene10060	LOC101797716	ADAMTS-like protein 2, transcript variant X1	0.429	-1.221020869	1.22E-05	0.000100342	yes	down	1.26	2.16	1.22	1.08	0.92	1.24	3.31	3.97	2.22	1.34	2.24	1.56	1.313333333	2.44
gene10066	SOAT1	sterol O-acyltransferase 1, transcript variant X2	0.204	-2.292301639	2.42E-10	6.09E-09	yes	down	0.9	5.09	2.02	1.66	1.3	0.94	13.26	9.66	7.28	3.21	8.53	5.02	1.985	7.826666667
gene10071	RALGPS2	Ral GEF with PH domain and SH3 binding motif 2, transcript variant X4	1.239	0.308860975	0.031968623	0.079932677	yes	up	1.42	2.07	2.67	1.81	1.78	1.18	1.49	0.75	1.35	1.12	1.2	1.09	1.821666667	1.166666667
gene10089	CACYBP	calcyclin binding protein	1.293	0.370333639	0.002322888	0.009297373	yes	up	36.6	38.46	47.47	35.79	41.79	31.33	26.21	18.64	30.24	22.9	21.82	27.33	38.57333333	24.52333333
gene10091	LOC101796432	rab GTPase-activating protein 1-like, transcript variant X1	0.611	-0.711294913	2.91E-06	2.83E-05	yes	down	5.65	6.51	6.64	5.42	7	3.75	9.63	4.43	8.56	5.69	7.16	6.55	5.828333333	7.003333333
gene1010	AQR	aquarius intron-binding spliceosomal factor	0.655	-0.610634244	0.005188799	0.018355097	yes	down	2.12	3.89	4.19	3.05	2.94	2.17	6.56	3.62	5.63	2.07	3.22	2.44	3.06	3.923333333
gene10103	VCPIP1	valosin containing protein interacting protein 1	0.66	-0.600390049	0.001169588	0.005246543	yes	down	6.63	12.41	8.94	8.51	8.95	7.2	14.46	11.48	16.21	5.82	9.16	9.81	8.773333333	11.15666667
gene10107	LOC106017052	uncharacterized LOC106017052	0.327	-1.61472494	0.036508997	0.088843916	yes	down	0.6	0.4	0.81	0.27	4.06	0.39	0.5	2.28	1.02	7.31	3.61	0.28	1.088333333	2.5
gene10113	ARFGEF1	ADP ribosylation factor guanine nucleotide exchange factor 1	0.7	-0.51486402	0.000740171	0.003548328	yes	down	2.49	4.01	3.24	3.14	2.73	2.5	4.62	3.39	5.12	2.35	2.85	3.3	3.018333333	3.605
gene10125	SLCO5A1	solute carrier organic anion transporter family member 5A1	7.01	2.80937275	1.45E-05	0.000117136	yes	up	0.07	0.09	0.09	0.08	0.06	0.05	0.02	0	0.01	0.01	0.01	0	0.073333333	0.008333333
gene10131	LOC101805127	collagen alpha-1(XV) chain	2.2	1.137805821	0.002661476	0.010443241	yes	up	3.71	0.85	3.37	6.64	3.29	2.91	2.04	0.75	1.36	0.83	0.89	2.1	3.461666667	1.328333333
gene10132	LOC101805328	TGF-beta receptor type-1	0.295	-1.759775946	1.95E-06	1.99E-05	yes	down	0.15	0.51	0.36	0.45	0.22	0.39	1.72	1.34	1.32	0.37	0.73	0.51	0.346666667	0.998333333
gene10134	STAG1	stromal antigen 1	1.287	0.36452815	0.037699976	0.091232545	yes	up	1.8	2.78	2.55	3.17	2.17	1.19	1.22	0.82	1.58	0.51	0.73	1.21	2.276666667	1.011666667
gene10135	PCCB	propionyl-CoA carboxylase beta subunit	0.777	-0.363995428	0.003522677	0.013137622	yes	down	40.1	52.13	44.03	38.24	46.3	39.86	65.74	39.17	47.42	40.22	46.56	40.51	43.44333333	46.60333333
gene10136	MSL2	male-specific lethal 2 homolog (Drosophila)	0.433	-1.206147566	3.20E-05	0.000235492	yes	down	0.84	2.42	1.86	1.32	1.18	1.01	5.63	3.1	2.7	1.71	2.07	1.4	1.438333333	2.768333333
gene10139	DBR1	debranching RNA lariats 1	1.203	0.266239611	0.036639127	0.089100258	yes	up	4.15	5.26	5.34	5.04	4.61	3.22	4.15	2.99	3.97	2.66	2.2	2.99	4.603333333	3.16
gene10142	VPS8	VPS8, CORVET complex subunit	0.749	-0.416539159	0.001435629	0.006211265	yes	down	4.8	6.91	8.23	6.54	6.04	4.95	8.55	7.9	6.44	5.14	6.87	6.05	6.245	6.825
gene10144	EHHADH	enoyl-CoA hydratase and 3-hydroxyacyl CoA dehydrogenase, transcript variant X1	0.441	-1.182716612	1.98E-09	4.11E-08	yes	down	124.97	203.58	167.07	118.44	141.76	152.87	283.49	366.9	207.76	241.06	327.35	256.9	151.4483333	280.5766667
gene10148	ANAPC13	anaphase promoting complex subunit 13	1.314	0.394429048	0.012322663	0.03731317	yes	up	26.44	27.61	23.39	24.6	22.71	18.67	13.08	13.78	15.66	14.59	14.24	16.4	23.90333333	14.625
gene10159	LOC101796370	bone morphogenetic protein 5-like	0.243	-2.039329098	7.69E-05	0.000503749	yes	down	0.16	0.35	0.23	0.53	0.12	0.11	0.8	1.58	1.22	0.47	0.53	0.41	0.25	0.835
gene10160	LOC106017073	uncharacterized LOC106017073, transcript variant X2	14.34	3.841991939	0.002688076	0.010536113	yes	up	0.07	0.07	0.07	0.46	0.3	0	0.04	0	0	0	0	0	0.161666667	0.006666667
gene10161	COL21A1	collagen type XXI alpha 1 chain	0.469	-1.09288462	3.55E-05	0.000257564	yes	down	0.37	0.42	0.42	0.63	0.31	0.53	1.05	0.8	0.67	0.47	0.84	0.95	0.446666667	0.796666667
gene10166	BEND6	BEN domain containing 6, transcript variant X2	0.664	-0.590098325	0.040777618	0.096868152	yes	down	0.44	1.19	1.7	1.05	0.89	0.62	2.13	0.75	1.93	0.93	0.73	0.88	0.981666667	1.225
gene10168	BAG2	BCL2 associated athanogene 2	4.932	2.302089179	1.01E-12	3.73E-11	yes	up	3.86	4.37	6.69	5.94	3.44	3.85	0.94	1.47	0.9	0.66	0.18	0.5	4.691666667	0.775
gene10169	RAB23	RAB23, member RAS oncogene family, transcript variant X1	3.352	1.745107565	7.40E-15	3.99E-13	yes	up	1.28	1.7	1.29	1.43	1.52	1.16	0.49	0.38	0.38	0.11	0.3	0.27	1.396666667	0.321666667
gene10171	PRIM2	primase (DNA) subunit 2	1.766	0.820703405	0.002035122	0.008324025	yes	up	2.01	4.07	5.47	3.71	2.11	1.64	1.56	1.28	2.08	1.15	1.53	1.02	3.168333333	1.436666667
gene10180	LOC110352695	uncharacterized LOC110352695	0.184	-2.439067418	0.044257785	0.103471682	yes	down	0.06	0	0	0.14	0	0	0.21	0.08	0.16	0.32	0.08	0.07	0.033333333	0.153333333
gene10184	SLC12A2	solute carrier family 12 member 2	2.789	1.479729629	8.16E-17	5.99E-15	yes	up	2.59	2.19	2.35	3.55	2.61	1.76	1.04	0.81	1.17	0.46	1.01	0.71	2.508333333	0.866666667
gene10187	PRRC1	proline rich coiled-coil 1	0.682	-0.552706735	0.021269765	0.057948723	yes	down	6.51	17.14	12.34	11.98	9.23	5.58	17.87	13.25	15.41	5.76	13.4	9.71	10.46333333	12.56666667
gene10188	RUSC2	RUN and SH3 domain containing 2	0.318	-1.652499869	1.66E-06	1.73E-05	yes	down	0.39	0.74	1.97	1.46	0.43	1.07	4.4	2.65	1.34	1.78	2.95	1.98	1.01	2.516666667
gene10193	STOML2	stomatin like 2	1.402	0.487323153	0.005895018	0.020353669	yes	up	113.56	91.79	138.16	96.47	80.45	79.76	47.54	63.97	59.19	57.68	70.31	53.28	100.0316667	58.66166667
gene10195	FANCG	Fanconi anemia complementation group G	1.68	0.748777269	0.017161938	0.048762289	yes	up	1.42	0.72	3.39	2.94	5.13	1.31	3.46	0.65	1.45	1.1	0.5	2.92	2.485	1.68
gene10196	VCP	valosin containing protein	0.741	-0.432784575	0.000195123	0.001125823	yes	down	98.46	101.61	145.76	108.77	92.04	79.02	142.24	114.84	136.68	100.12	113.82	85.36	104.2766667	115.51
gene10198	LOC101790228	inositol 1,4,5-trisphosphate receptor-interacting protein-like 1	7.882	2.97847412	0.032256876	0.080499412	yes	up	0.33	0.18	0.05	0.05	0.09	0	0	0	0.05	0	0	0	0.116666667	0.008333333
gene102	PLEKHG1	pleckstrin homology and RhoGEF domain containing G1, transcript variant X1	0.491	-1.026234872	0.004585665	0.016506787	yes	down	0.12	0.2	0.22	0.25	0.19	0.17	0.65	0.32	0.34	0.14	0.41	0.12	0.191666667	0.33
gene10202	SLC2A9	solute carrier family 2 member 9, transcript variant X2	0.654	-0.613392045	0.002981111	0.011456678	yes	down	7.04	6.39	7.44	3.94	9.16	4.82	10.64	8.34	11.42	5.87	7.99	5.53	6.465	8.298333333
gene10205	TMEM128	transmembrane protein 128, transcript variant X1	1.629	0.70355999	2.39E-07	3.03E-06	yes	up	8.63	10.53	10.76	10.05	10.38	9.57	5.58	3.98	5.63	5.35	4.6	5.19	9.986666667	5.055
gene10208	LOC101804325	neuron-specific protein family member 1	2	0.999866671	0.046391409	0.107298791	yes	up	0.31	0.2	0.23	0.44	0.34	0.32	0.13	0.11	0.11	0.09	0.11	0.2	0.306666667	0.125
gene10210	MSX1	msh homeobox 1	6.168	2.624785035	0.000287063	0.00157223	yes	up	2.61	0.77	3.01	3.16	0.45	1.29	0.21	0.13	0	0.8	0	0.23	1.881666667	0.228333333
gene10215	EVC	EvC ciliary complex subunit 1	1.727	0.788355945	0.001376995	0.005991845	yes	up	1.93	1.79	2.45	2.11	1.45	1.23	1.88	0.71	0.92	0.47	0.69	0.68	1.826666667	0.891666667
gene1022	EPAS1	endothelial PAS domain protein 1, transcript variant X2	0.182	-2.460976132	4.37E-24	8.15E-22	yes	down	15.26	31.85	23.65	24.63	21.63	18.37	213.67	100.46	121.97	42.49	95.71	71.27	22.565	107.595
gene10228	LOC101793343	tumor protein D52	1.739	0.798027377	7.29E-09	1.33E-07	yes	up	63.79	62.4	70.19	51.36	65.84	39	32.29	19.19	30.53	27.49	25.91	29.47	58.76333333	27.48
gene10230	MRPS28	mitochondrial ribosomal protein S28	1.355	0.438437179	0.027398294	0.070948355	yes	up	46.82	39.3	45.26	36.43	44.03	31.42	19.22	15.37	25.43	28.2	28.29	27.29	40.54333333	23.96666667
gene10235	SCG3	secretogranin III	5.111	2.353722196	1.77E-05	0.000139752	yes	up	1.17	0.68	1.76	0.76	0.53	0.32	0.41	0	0.17	0.07	0.08	0.11	0.87	0.14
gene10236	AP4E1	adaptor related protein complex 4 epsilon 1 subunit, transcript variant X1	0.731	-0.452426246	0.006751651	0.022807445	yes	down	1.38	2.21	2.52	1.63	2.39	1.49	3.19	1.83	2.8	1.62	1.83	1.96	1.936666667	2.205
gene10238	LOC101800436	nicotinamide riboside kinase 2-like	1.222	0.288792547	0.022060994	0.059562613	yes	up	409.69	435.43	439.42	390.1	431.54	381.05	284.21	210.3	300.26	270.07	293.02	300.37	414.5383333	276.3716667
gene10247	DTWD1	DTW domain containing 1	1.674	0.74321147	0.000275792	0.00151802	yes	up	2.23	2.26	3.17	2.54	3.48	2.09	1.26	0.87	1.99	1.17	1.12	1.37	2.628333333	1.296666667
gene10249	FAM227B	family with sequence similarity 227 member B	8.457	3.080119972	0.022470848	0.060521428	yes	up	0	0	0.59	0.2	3.38	1.91	0	0.22	0.21	0	0	0.2	1.013333333	0.105
gene10250	FGF7	fibroblast growth factor 7, transcript variant X1	2.855	1.513604904	0.019844776	0.054866988	yes	up	0.92	0.38	0.6	0.26	0.99	0.15	0.35	0.09	0.17	0.22	0	0.24	0.55	0.178333333
gene10254	SECISBP2L	SECIS binding protein 2 like, transcript variant X1	0.781	-0.356828051	0.02034513	0.055970519	yes	down	3.51	4.23	5.61	4.35	3.71	3.04	4.58	3.19	6.67	3.31	3.67	4.39	4.075	4.301666667
gene10255	SHC4	SHC adaptor protein 4, transcript variant X1	2.117	1.081826634	0.001090079	0.004934529	yes	up	0.16	0.42	0.51	0.31	0.37	0.18	0.3	0.08	0.24	0.34	0.09	0.07	0.325	0.186666667
gene10259	DUT	deoxyuridine triphosphatase	2.446	1.290696125	9.71E-09	1.71E-07	yes	up	42.89	34.02	31.61	39.95	39.25	23.99	9.28	10.05	13.49	6.54	11.25	19.56	35.285	11.695
gene1026	TMEM247	transmembrane protein 247, transcript variant X1	20.333	4.345719818	3.34E-05	0.000243978	yes	up	0.55	0.87	0.34	0.2	0.55	0.19	0	0	0	0	0	0.07	0.45	0.011666667
gene10264	SLC24A5	solute carrier family 24 member 5	1.671	0.741048236	0.010887285	0.033724353	yes	up	2.9	1.52	3.12	2.58	2.13	1.6	1.01	0.77	1.31	1.29	0.64	1.74	2.308333333	1.126666667
gene10266	SEMA6D	semaphorin 6D, transcript variant X1	0.73	-0.4536566	0.00409744	0.014981917	yes	down	0.88	1.42	1.46	1.46	1.23	0.78	1.8	1.35	1.62	1.02	1.08	1.16	1.205	1.338333333
gene10272	LOC101804149	transducin-like enhancer protein 1	1.857	0.893273691	1.89E-05	0.00014796	yes	up	9.93	10.21	16.65	15.63	8.49	6.07	5.09	5.87	6.33	4.26	3.13	4.05	11.16333333	4.788333333
gene10277	GNA11	G protein subunit alpha 11	0.544	-0.878556386	2.71E-09	5.41E-08	yes	down	6	10.13	8.99	8.95	6.18	5.89	16.19	11.94	12.31	7.27	10.98	11.38	7.69	11.67833333
gene10278	LOC101802373	granzyme G	6.806	2.766880548	0.024734529	0.065141659	yes	up	0.06	0.01	0.03	0.02	0.07	0.01	0.02	0	0	0	0	0	0.033333333	0.003333333
gene10279	GZMM	granzyme M	2.838	1.504966354	7.37E-06	6.43E-05	yes	up	7.91	2.99	17.9	10.66	10.69	5.71	3.31	1.51	2.57	2.05	4.13	2.24	9.31	2.635
gene10281	NCLN	nicalin	0.552	-0.856407257	3.34E-14	1.65E-12	yes	down	21.59	32.44	31.11	22.65	24.95	19.42	52.58	35.12	41.1	30.21	31.24	35.46	25.36	37.61833333
gene10286	LOC101803767	scaffold attachment factor B1	1.344	0.426866342	0.039721826	0.094958546	yes	up	9.32	12.68	20.18	8.92	13.29	8.2	7.29	5.64	12.21	5.03	6.29	7.33	12.09833333	7.298333333
gene1029	PIGF	phosphatidylinositol glycan anchor biosynthesis class F, transcript variant X1	1.406	0.491950117	0.00222997	0.008995316	yes	up	13.44	13.82	14.46	15.05	16.97	13.13	8	7.5	10.46	9.55	10.54	8.53	14.47833333	9.096666667
gene10290	LOC101790088	type-1 angiotensin II receptor-like, transcript variant X1	5.177	2.372071314	0.007915008	0.026057723	yes	up	0.1	0.08	0.4	0.02	0.13	0.17	0	0	0	0.01	0.04	0.1	0.15	0.025
gene10291	LOC106017110	uncharacterized LOC106017110, transcript variant X1	5.169	2.370009049	0.006394452	0.021785079	yes	up	0.06	0.09	0.09	0.05	0.15	0.06	0.02	0	0.03	0	0.02	0.02	0.083333333	0.015
gene10294	KIF4A	kinesin family member 4A	1.562	0.643615799	0.013561263	0.040399975	yes	up	2.34	3.57	5.42	2.27	2.24	1.76	0.86	1.33	1.64	1.4	1.91	1.18	2.933333333	1.386666667
gene10295	LOC101791847	PCTP-like protein	0.644	-0.63438336	0.039178719	0.093925704	yes	down	24.29	11.61	11.8	16.59	18.95	15.38	9	31.21	18.69	26	26.97	20.24	16.43666667	22.01833333
gene10296	RAB41	RAB41, member RAS oncogene family, transcript variant X4	0.754	-0.407904257	0.00576254	0.019992288	yes	down	5.75	8.68	6.05	6.54	6.16	5.22	7.69	8.37	7.1	6.13	6.46	5.7	6.4	6.908333333
gene103	MTHFD1L	methylenetetrahydrofolate dehydrogenase (NADP+ dependent) 1-like, transcript variant X1	0.511	-0.96787312	5.82E-05	0.000395366	yes	down	1.93	2.86	2.62	1.36	2.09	1.68	5.1	3.79	2.7	1.45	2.79	2.43	2.09	3.043333333
gene1030	CRIPT	CXXC repeat containing interactor of PDZ3 domain	1.561	0.642318963	0.00078617	0.003742636	yes	up	39.54	43.92	29.7	29.71	39.61	31.16	14.14	16.84	21.76	17.5	18.55	23.45	35.60666667	18.70666667
gene10300	LOC101792641	diacylglycerol O-acyltransferase 2-like	0.439	-1.187709469	1.39E-06	1.47E-05	yes	down	108.18	71.83	132.47	88.59	78.25	90.99	175.07	308.34	131.49	168.64	161.09	115.6	95.05166667	176.705
gene10304	EDA	ectodysplasin A	2.256	1.173908204	1.20E-05	9.95E-05	yes	up	4.2	5.99	5.69	5.78	6.39	5.9	1.5	1.69	1.61	3.4	1.24	0.85	5.658333333	1.715
gene10317	GPRIN3	GPRIN family member 3, transcript variant X1	0.67	-0.578321096	0.036828915	0.089516366	yes	down	0.13	0.3	0.44	0.41	0.34	0.17	0.51	0.4	0.3	0.33	0.22	0.37	0.298333333	0.355
gene10320	FAM13A	family with sequence similarity 13 member A	0.629	-0.668313871	6.14E-07	7.12E-06	yes	down	10.66	16.92	16.99	14.41	13.06	13.62	26.47	16.63	21.59	14.72	18.48	18.11	14.27666667	19.33333333
gene10322	LOC101796809	probable E3 ubiquitin-protein ligase HERC3, transcript variant X1	2.155	1.107551392	1.79E-05	0.000141482	yes	up	4.83	3.19	3.76	2.13	2.63	1.74	0.87	0.79	0.87	1.03	1.15	1.09	3.046666667	0.966666667
gene10325	LOC101795838	ribonuclease CL2	0.667	-0.584239157	0.044345744	0.103600709	yes	down	3524.8	4678.8	2349.89	2554.14	4122.75	4385.36	1999.52	6309.52	4188.42	4895.99	4330.02	4653.39	3602.623333	4396.143333
gene10327	PRAG1	PEAK1 related kinase activating pseudokinase 1	6.414	2.681325145	2.45E-11	7.21E-10	yes	up	0.84	0.65	1.43	0.93	0.8	0.25	0.06	0.1	0.1	0.08	0.07	0.2	0.816666667	0.101666667
gene10328	CLDN23	claudin 23	8.458	3.080331565	3.98E-07	4.85E-06	yes	up	0.78	0.24	0.53	0.68	0.27	0.37	0	0.03	0.03	0.07	0.08	0.07	0.478333333	0.046666667
gene10333	PPP1R3B	protein phosphatase 1 regulatory subunit 3B	0.542	-0.884275361	0.000901458	0.004203784	yes	down	3.93	3.62	4.36	3.01	3.17	2.84	3.91	5.48	3.24	6.19	8.61	3.38	3.488333333	5.135
gene10335	LOC101799057	suppressor protein SRP40	1.683	0.751275522	0.003575979	0.013312647	yes	up	4.75	6.13	9.34	2.7	2.95	3.8	2.95	2.36	2.63	2.53	2.18	1.62	4.945	2.378333333
gene10338	LOC101798015	cystathionine beta-synthase, transcript variant X1	2.586	1.370721624	0.003147069	0.011950381	yes	up	1.22	1.67	1.21	0.54	1.32	0.41	0.21	0.83	0.31	0.21	0.08	0.23	1.061666667	0.311666667
gene10341	LOC101797717	cystathionine beta-synthase, transcript variant X1	0.451	-1.14869431	8.89E-06	7.59E-05	yes	down	8.84	6.21	4.28	3.33	7.45	4.4	12.64	11.82	11.57	6.45	8.08	10.47	5.751666667	10.17166667
gene10348	MYNN	myoneurin	0.653	-0.615080152	0.013814751	0.04099374	yes	down	0.91	1.11	0.95	1.83	1.15	0.92	2.08	1.6	2.12	0.62	1.34	1.14	1.145	1.483333333
gene10354	SEC62	SEC62 homolog, preprotein translocation factor	0.775	-0.368087608	0.003600096	0.013391611	yes	down	29.96	33.7	28.51	26.92	28.45	21.45	34.19	24.41	41.88	22.88	29.29	28.52	28.165	30.195
gene10357	PRKCI	protein kinase C iota	1.85	0.887652277	8.35E-11	2.27E-09	yes	up	9.44	9.08	8.33	10.91	8.76	5.52	4.53	3.25	4.79	3.1	3.76	3.5	8.673333333	3.821666667
gene1036	MCFD2	multiple coagulation factor deficiency 2	0.595	-0.748256942	0.000197983	0.00114084	yes	down	64.62	109.23	76.66	85.59	111.38	103.19	117.41	96.66	179.94	130.7	131.91	115.03	91.77833333	128.6083333
gene10361	RPL22L1	ribosomal protein L22 like 1	0.543	-0.881456528	9.09E-09	1.61E-07	yes	down	160.4	240.9	270.55	126.96	151.13	112.07	240.06	291.58	434.86	487.03	356.5	377.69	177.0016667	364.62
gene10363	SLC2A2	solute carrier family 2 member 2	0.533	-0.906887368	0.00158735	0.006790041	yes	down	131.4	115.25	245.32	75.61	77.66	62.95	148.55	288.37	137.18	132.56	178.16	153.43	118.0316667	173.0416667
gene10364	LOC106017124	uncharacterized LOC106017124	0.373	-1.422654649	1.13E-05	9.40E-05	yes	down	4.22	8.53	9.13	5.12	5.02	3.13	13.37	25.51	9.64	9.38	11.26	5.08	5.858333333	12.37333333
gene10367	PLD1	phospholipase D1	1.721	0.783534907	0.001238422	0.005503799	yes	up	2.68	2.67	1.84	4.9	2.65	1.69	2.29	1.23	1.28	0.91	0.99	1.32	2.738333333	1.336666667
gene1038	CALM2	calmodulin 2	1.412	0.497336695	1.77E-06	1.83E-05	yes	up	157.09	164.01	191.45	168.52	162.44	126.31	93.21	80.86	114.21	75.76	97.15	100.96	161.6366667	93.69166667
gene10381	PKNOX2	PBX/knotted 1 homeobox 2	1.846	0.884722805	2.35E-06	2.35E-05	yes	up	2.58	2.28	3.33	3.36	1.84	1.95	1.64	0.94	1.25	0.96	0.95	1.11	2.556666667	1.141666667
gene10382	FEZ1	fasciculation and elongation protein zeta 1	4.2	2.070234087	1.23E-12	4.49E-11	yes	up	7.67	5.06	7.49	9.51	4.78	4.96	0.69	1.19	2.12	1.37	0.92	1.75	6.578333333	1.34
gene10385	CHEK1	checkpoint kinase 1	1.777	0.829613898	0.007162409	0.023964151	yes	up	3.59	4.69	9.51	3.94	3.34	2.24	0.99	2.2	1.63	1.92	2.35	2.72	4.551666667	1.968333333
gene10387	EI24	EI24, autophagy associated transmembrane protein	0.686	-0.544306002	0.000267472	0.001481295	yes	down	185.99	201.53	165.67	140.33	158.69	166.63	230.62	223.66	181.41	181.01	205.85	208.34	169.8066667	205.1483333
gene10388	SRPRA	SRP receptor alpha subunit	0.65	-0.621199753	4.96E-05	0.000344091	yes	down	88.95	137.67	127.2	91.87	96.1	79.97	124.24	162.6	117.82	104.56	131.68	131.04	103.6266667	128.6566667
gene10389	FAM118B	family with sequence similarity 118 member B, transcript variant X1	1.231	0.299281114	0.017030757	0.048466191	yes	up	18.34	16.14	17.7	16.42	16.57	12.95	11.04	11.06	10.44	10.9	10.83	10.1	16.35333333	10.72833333
gene10390	TIRAP	TIR domain containing adaptor protein, transcript variant X1	1.91	0.933450753	2.32E-06	2.32E-05	yes	up	29.87	20.48	44.54	19.51	22.56	17.27	10.26	11.37	11.57	10.75	9.92	11.06	25.705	10.82166667
gene10398	FLI1	Fli-1 proto-oncogene, ETS transcription factor, transcript variant X1	0.727	-0.459929617	0.008250486	0.026921752	yes	down	2.78	3.52	3.68	4.83	3.65	1.99	6.05	3.04	4.33	3.15	3.55	2.96	3.408333333	3.846666667
gene104	AKAP12	A-kinase anchoring protein 12, transcript variant X1	1.913	0.93550753	0.000251655	0.001406706	yes	up	1.78	1.39	1.63	3.68	1.4	1.67	1.36	0.62	0.83	0.56	0.82	0.91	1.925	0.85
gene10402	KCNJ5	potassium voltage-gated channel subfamily J member 5, transcript variant X1	31.126	4.960063649	1.03E-22	1.63E-20	yes	up	6.74	1.37	8.1	5.16	2.09	4.58	0.08	0.15	0.1	0	0.18	0.21	4.673333333	0.12
gene10407	BARX2	BARX homeobox 2	2.678	1.421174774	0.023247668	0.061975101	yes	up	9.42	1.51	5	5.9	3.19	2.3	3.87	0	2.52	0.46	0.58	1.09	4.553333333	1.42
gene10410	TMEM45B	transmembrane protein 45B, transcript variant X1	13.015	3.702066849	2.52E-11	7.40E-10	yes	up	2.41	1.09	1.38	1.63	2.08	0.58	0.05	0.05	0.1	0.17	0.16	0.05	1.528333333	0.096666667
gene10412	APLP2	amyloid beta precursor like protein 2, transcript variant X1	1.477	0.563064398	0.000399125	0.002091131	yes	up	242.78	324.91	219.96	274.94	193.81	181.91	144.48	141	139.11	116.83	160.09	97.52	239.7183333	133.1716667
gene10415	NFRKB	nuclear factor related to kappaB binding protein, transcript variant X1	0.597	-0.743619648	8.12E-05	0.000527095	yes	down	3.39	4.88	5.56	4.7	3.71	2.52	9.04	7.28	5.66	3.93	3.97	4.25	4.126666667	5.688333333
gene10419	ADAMTS8	ADAM metallopeptidase with thrombospondin type 1 motif 8	4.651	2.217537303	8.49E-18	7.22E-16	yes	up	8.59	5.88	15.15	13.25	6.69	5.59	2.01	2.42	1.12	1.25	1.26	1.67	9.191666667	1.621666667
gene1042	PPP1CB	protein phosphatase 1 catalytic subunit beta	0.765	-0.387408952	0.017368031	0.049221403	yes	down	21.24	28.58	21.41	24.46	20.76	18.45	41.94	16.91	27.86	17.32	21.36	23.7	22.48333333	24.84833333
gene10421	LOC101800570	WASH complex subunit 4	0.568	-0.814871421	4.80E-08	7.33E-07	yes	down	1.67	2.9	2.44	1.86	2.03	1.55	3.93	2.65	3.66	2.01	2.97	2.83	2.075	3.008333333
gene10422	APPL2	adaptor protein, phosphotyrosine interacting with PH domain and leucine zipper 2	0.657	-0.606423395	1.51E-07	2.01E-06	yes	down	7.68	9.04	7.35	7.97	8.32	7.24	14.47	9.76	13.14	8.65	9.08	8.88	7.933333333	10.66333333
gene10424	LOC110352744	uncharacterized LOC110352744, transcript variant X1	0.225	-2.151028931	4.22E-05	0.000299416	yes	down	0.1	0.15	0.15	0.04	0.23	0.04	0.57	0.64	0.29	0.34	0.26	0.46	0.118333333	0.426666667
gene10426	NUAK1	NUAK family kinase 1, transcript variant X1	0.506	-0.982350765	1.60E-09	3.37E-08	yes	down	2.31	3.7	3.4	3.35	4.36	2.96	8.57	5.01	5.74	4.03	4.82	4.98	3.346666667	5.525
gene10429	CKAP4	cytoskeleton associated protein 4	2.181	1.124736239	1.96E-07	2.54E-06	yes	up	6.42	4.73	8.95	10.34	6.37	4.54	4.09	1.57	3.04	1.98	2.15	2.92	6.891666667	2.625
gene10435	GPR155	G protein-coupled receptor 155, transcript variant X1	0.501	-0.997574536	2.91E-05	0.000216398	yes	down	0.9	1.91	1.25	1.29	1.09	0.97	3.2	1.98	3.3	1.2	1.35	1.39	1.235	2.07
gene10437	CIR1	corepressor interacting with RBPJ, 1	1.613	0.689990033	1.44E-06	1.52E-05	yes	up	5.42	7.71	8.89	7.76	7.71	5.66	4.75	2.87	4.64	2.75	4.02	3.09	7.191666667	3.686666667
gene1044	PLB1	phospholipase B1	3.023	1.595931101	0.005349865	0.01880103	yes	up	0.21	0.09	0.16	0.18	0.1	0.05	0.04	0.04	0.01	0.02	0.07	0.03	0.131666667	0.035
gene1045	LOC110352729	uncharacterized LOC110352729	1.879	0.909865183	0.000772959	0.003685846	yes	up	2.43	1.09	2	2.53	1.49	1.11	0.82	0.49	0.75	0.74	1.21	0.64	1.775	0.775
gene10452	STK32C	serine/threonine kinase 32C, transcript variant X4	2.379	1.250454111	0.000342231	0.001829769	yes	up	0.54	0.41	0.51	0.72	0.37	0.32	0.16	0.18	0.24	0.12	0.03	0.27	0.478333333	0.166666667
gene10463	TCTN3	tectonic family member 3	0.528	-0.92215549	1.38E-06	1.47E-05	yes	down	2.55	3.24	2.64	2.72	1.62	1.83	5.76	3.84	4.39	2.22	4.04	2.84	2.433333333	3.848333333
gene10467	TOLLIP	toll interacting protein, transcript variant X3	0.756	-0.404187731	0.015505291	0.044952526	yes	down	12.32	21.22	15.45	11.18	15.8	12.9	17.05	14.24	23.67	12.34	14.33	15.9	14.81166667	16.255
gene10471	MOB2	MOB kinase activator 2, transcript variant X2	0.714	-0.486138159	3.74E-05	0.000269425	yes	down	21.52	18.81	19.98	18.73	20.72	17.65	29.71	20.04	24.76	20.67	20.18	21.5	19.56833333	22.81
gene10473	DUSP8	dual specificity phosphatase 8	2.382	1.25193448	0.001672332	0.007088184	yes	up	1.29	0.78	1.15	1.51	0.43	0.68	0.28	0.62	0.09	0.29	0.47	0.2	0.973333333	0.325
gene10476	CTSD	cathepsin D	0.634	-0.65647949	0.00764243	0.025342141	yes	down	97.58	267.5	193.78	165.2	128.71	116.51	346.41	282.87	158.26	122.19	196.77	143.37	161.5466667	208.3116667
gene10477	LOC101792766	cytosolic 5'-nucleotidase 1A-like, transcript variant X1	2.147	1.102393085	0.002620367	0.010301617	yes	up	0.73	1.45	2.99	1.63	0.85	0.81	0.79	0.66	0.18	0.48	0.39	0.59	1.41	0.515
gene10478	SYT8	synaptotagmin 8	6.288	2.652555912	0.000720181	0.003464051	yes	up	0.76	0.04	0.88	1.42	0.26	0.25	0	0.1	0.19	0.08	0.05	0.04	0.601666667	0.076666667
gene10479	TNNI2	troponin I2, fast skeletal type, transcript variant X2	3.208	1.681614446	0.005604363	0.019525077	yes	up	0.63	0.66	0.51	1.08	0.77	0.7	0	0.23	0.33	0.17	0.32	0.1	0.725	0.191666667
gene10480	LSP1	lymphocyte-specific protein 1	1.565	0.646558389	0.00428805	0.015571936	yes	up	16.37	15.76	24.09	35.56	15.15	11.44	13.85	8.63	7.88	11.09	10.28	9.6	19.72833333	10.22166667
gene10483	MRPL23	mitochondrial ribosomal protein L23	1.706	0.770976255	0.000229491	0.001299097	yes	up	107	106.4	115.78	73.89	124.66	105.33	43.55	31.63	55.79	59.89	49.68	62.41	105.51	50.49166667
gene10486	IGF2	insulin like growth factor 2	0.514	-0.959160734	1.33E-05	0.000108169	yes	down	29.87	22.32	32.26	30.92	26.32	27.12	63.51	92.82	33.8	43.11	41.89	38.9	28.135	52.33833333
gene10493	CD81	CD81 molecule	0.56	-0.835238982	3.21E-05	0.000235947	yes	down	214.59	154.95	198.1	144.82	182.8	163.54	224.02	327.33	217.39	298.27	263.84	200.34	176.4666667	255.1983333
gene10496	KCNQ1	potassium voltage-gated channel subfamily Q member 1	22.79	4.510320909	3.89E-16	2.56E-14	yes	up	2.31	0.57	1.23	3.84	0.58	1.03	0.16	0.05	0.05	0.04	0.02	0.03	1.593333333	0.058333333
gene10498	LOC110352760	uncharacterized LOC110352760	21.762	4.443747072	2.38E-12	8.46E-11	yes	up	2.74	1.46	1.96	1.97	2.26	1.28	0	0	0.08	0.06	0	0.14	1.945	0.046666667
gene105	ZBTB2	zinc finger and BTB domain containing 2	0.78	-0.359202169	0.019609996	0.054374717	yes	down	1.89	2.51	2.48	2.5	2.28	1.59	3.88	2.31	2.24	1.72	1.88	2.13	2.208333333	2.36
gene10502	SLC22A18	solute carrier family 22 member 18, transcript variant X1	0.73	-0.453270207	0.02960738	0.075285693	yes	down	16.9	20.87	26.11	10.08	21.65	9.57	18.1	21.11	18.8	20.38	18.22	17.44	17.53	19.00833333
gene10503	PHLDA2	pleckstrin homology like domain family A member 2	9.666	3.272910435	1.84E-17	1.43E-15	yes	up	135.65	52.23	129.81	140.38	49.46	31.16	4.15	5.84	6.28	5.85	14.11	6.82	89.78166667	7.175
gene10504	NAP1L4	nucleosome assembly protein 1 like 4, transcript variant X6	1.29	0.367264597	0.030125136	0.076224759	yes	up	24.75	27.04	29.63	22.52	28.03	19.18	15.15	11.63	26.48	12.47	13.92	17.19	25.19166667	16.14
gene10506	LOC101799861	tumor necrosis factor receptor superfamily member 10A-like	0.689	-0.538370347	0.016483883	0.047227736	yes	down	14.96	9.87	9.17	6.76	10.82	9.62	13.03	8.9	19.2	9.4	12.17	12.64	10.2	12.55666667
gene10507	OSBPL5	oxysterol binding protein like 5, transcript variant X4	1.605	0.682557813	0.00125487	0.005570013	yes	up	3.12	1.92	3.8	3.21	2.66	2.18	2.31	1.08	1.5	1.11	0.93	1.8	2.815	1.455
gene10515	MKKS	McKusick-Kaufman syndrome, transcript variant X4	1.308	0.387300726	0.038802977	0.093289366	yes	up	4.03	4.95	3.9	4.15	5.07	3.63	2.15	1.9	3.12	2.7	3.05	3.21	4.288333333	2.688333333
gene10517	JAG1	jagged 1	2.513	1.329281072	6.14E-06	5.46E-05	yes	up	3.61	1.4	2.24	4.46	1.81	1.54	1.23	0.5	0.92	0.61	0.69	1.07	2.51	0.836666667
gene10528	SPTLC3	serine palmitoyltransferase long chain base subunit 3, transcript variant X2	0.145	-2.782231509	0.017040977	0.048476083	yes	down	0	0	0.04	0.01	0.01	0.01	0	0.02	0.31	0.1	0	0.04	0.011666667	0.078333333
gene10532	TASP1	taspase 1, transcript variant X1	1.329	0.410655605	0.042647877	0.100397837	yes	up	1.99	2.16	1.67	2.49	2.73	1.9	1.74	0.85	1.72	1.36	1.15	1.34	2.156666667	1.36
gene10534	NDUFAF5	NADH:ubiquinone oxidoreductase complex assembly factor 5	1.424	0.509930451	0.024178079	0.06405164	yes	up	7.46	6.86	9.03	5.72	9.68	7.17	5.02	3.25	7.49	3.74	3.9	3.44	7.653333333	4.473333333
gene1054	NCF2	neutrophil cytosolic factor 2, transcript variant X1	1.694	0.760718444	0.000750592	0.003594691	yes	up	2.91	4.21	5.64	5.75	5.22	2.91	1.77	1.81	1.86	2.38	2.79	1.9	4.44	2.085
gene10548	NPNT	nephronectin, transcript variant X4	2.304	1.203876779	4.65E-05	0.000324869	yes	up	7.5	7.1	6.25	12.47	7.47	7.12	7.43	2.41	2.15	1.97	1.47	2.65	7.985	3.013333333
gene10553	GIMD1	GIMAP family P-loop NTPase domain containing 1, transcript variant X2	0.745	-0.425150935	0.03692264	0.089668378	yes	down	14.82	19.29	28.74	13.65	16.18	17.16	28	21.22	30.42	12.53	14.16	16.9	18.30666667	20.53833333
gene10557	SGMS2	sphingomyelin synthase 2, transcript variant X3	0.554	-0.851053361	8.05E-06	6.95E-05	yes	down	2.01	3.99	3.5	2.53	2.14	1.72	4.96	3.79	3.99	3.2	4.89	2.92	2.648333333	3.958333333
gene10558	LOC110352772	uncharacterized LOC110352772	7.338	2.87547158	0.010733056	0.033342513	yes	up	8.3	7.71	4.67	5.82	4.19	5.68	0	0	0	4.24	0.65	1.4	6.061666667	1.048333333
gene10559	LOC106017188	uncharacterized LOC106017188	1.564	0.64548783	0.002773228	0.010807995	yes	up	2.07	1.57	1.92	1.55	1.64	0.9	0.71	0.65	0.81	0.84	0.78	1.19	1.608333333	0.83
gene1056	NMNAT2	nicotinamide nucleotide adenylyltransferase 2	2.781	1.475763438	2.57E-08	4.17E-07	yes	up	1.58	1.2	1.71	1.74	1.18	0.82	0.71	0.44	0.18	0.37	0.42	0.31	1.371666667	0.405
gene10560	LOC101791848	cytochrome P450 2U1	0.522	-0.938295629	4.90E-05	0.000339874	yes	down	3.05	6.04	2.69	4.17	4.69	5.32	8.8	7.16	9.41	6.25	5.21	5.57	4.326666667	7.066666667
gene10562	LEF1	lymphoid enhancer binding factor 1, transcript variant X1	2.966	1.568469597	0.000107415	0.000672605	yes	up	0.68	0.62	1.24	0.97	0.96	0.7	0.18	0.04	0.29	0.22	0.49	0.19	0.861666667	0.235
gene10567	ETNPPL	ethanolamine-phosphate phospho-lyase	0.443	-1.174215023	0.018350083	0.051537243	yes	down	10.49	79.46	34.18	30.09	18.65	50.74	93.23	99.68	62.44	17.83	61.66	85.37	37.26833333	70.035
gene1057	LAMC2	laminin subunit gamma 2	19.657	4.297002894	6.82E-24	1.23E-21	yes	up	2.83	1.14	5.3	4.14	1.27	1.03	0.14	0.1	0.17	0.06	0.03	0.14	2.618333333	0.106666667
gene10570	SEC24B	SEC24 homolog B, COPII coat complex component	0.749	-0.417611831	0.03566785	0.087184559	yes	down	1.54	1.95	1.98	2.1	1.75	1.1	2.95	1.58	2.99	1.04	1.53	1.54	1.736666667	1.938333333
gene10571	MCUB	mitochondrial calcium uniporter dominant negative beta subunit	2.656	1.409324526	9.05E-07	1.01E-05	yes	up	13.21	7.59	18.01	19.32	13	7.54	4.55	1.35	4.52	5.27	3.69	4.73	13.11166667	4.018333333
gene10572	CASP6	caspase 6	1.601	0.679400692	1.48E-05	0.000119414	yes	up	6.59	8.16	6.67	11.55	7.49	6.79	6.39	4.51	5.81	3.74	5.28	4.39	7.875	5.02
gene10573	PLA2G12A	phospholipase A2 group XIIA	0.712	-0.48980223	0.00927402	0.029501528	yes	down	28.55	36.39	24.07	22.38	37.46	34.4	44.35	29.68	44.18	30.64	33.58	36.78	30.54166667	36.535
gene10574	CFI	complement factor I	0.217	-2.201237197	6.50E-19	6.27E-17	yes	down	30.55	86.38	38.57	35.52	44.76	43.28	217.02	244.75	180.18	126.58	179.12	111.24	46.51	176.4816667
gene10575	GAR1	GAR1 ribonucleoprotein	1.695	0.76147268	0.001498385	0.006451718	yes	up	16.04	12.92	18.48	12.57	17.47	13.15	4.53	4.75	9.06	7.29	7.37	10.91	15.105	7.318333333
gene10579	ELOVL6	ELOVL fatty acid elongase 6	0.622	-0.685947676	0.001379814	0.006002295	yes	down	59.42	51.1	93.72	59.7	47.01	39.78	49.25	60.6	105.24	64.44	90.6	61.87	58.455	72
gene1058	LAMC1	laminin subunit gamma 1	2.88	1.526257554	3.18E-16	2.13E-14	yes	up	50.37	32.65	57.05	69.08	34.86	28.81	15.83	13.21	11.67	11.01	12.27	13.24	45.47	12.87166667
gene10581	ENPEP	glutamyl aminopeptidase	0.363	-1.461821185	3.72E-06	3.51E-05	yes	down	2.78	3.83	11.17	2.89	5.16	1.9	16.32	13.13	9.07	5.58	9.26	7.65	4.621666667	10.16833333
gene10583	LOC106017195	uncharacterized LOC106017195	12.52	3.646191459	0.021423245	0.058256477	yes	up	0	0.08	0.19	0	0.08	0	0	0.01	0	0	0	0	0.058333333	0.001666667
gene10584	ANKRD28	ankyrin repeat domain 28	0.66	-0.598835882	0.000164753	0.000973951	yes	down	2.32	4.48	3.51	2.64	3.53	2.44	5	4.23	4.71	2.79	3.28	3.68	3.153333333	3.948333333
gene10585	BTD	biotinidase, transcript variant X2	0.457	-1.12900903	2.41E-07	3.05E-06	yes	down	1.2	1.3	1.93	1.29	0.72	0.76	1.81	2.03	2.3	1.96	2.73	1.81	1.2	2.106666667
gene10586	HACL1	2-hydroxyacyl-CoA lyase 1, transcript variant X1	0.441	-1.182183044	8.14E-12	2.61E-10	yes	down	15.24	23.09	21.91	16.6	19.48	21.35	35.6	33.01	35.77	28.81	47.42	35.87	19.61166667	36.08
gene10588	PLEKHA8	pleckstrin homology domain containing A8	0.52	-0.943546798	0.000753166	0.003605818	yes	down	0.23	0.37	0.51	0.38	0.46	0.26	0.95	0.61	0.68	0.28	0.55	0.46	0.368333333	0.588333333
gene10589	FKBP14	FK506 binding protein 14	1.585	0.664467581	4.42E-05	0.000311645	yes	up	2.6	3.03	3.78	3.28	3.76	2.21	2.35	1.19	1.75	1.2	1.71	1.51	3.11	1.618333333
gene10592	WIPF3	WAS/WASL interacting protein family member 3	0.38	-1.394221341	7.30E-06	6.38E-05	yes	down	2.41	1.47	1.25	1.41	1.82	1.1	4.23	1.76	5.35	1.27	3.29	5.02	1.576666667	3.486666667
gene10596	TRIL	TLR4 interactor with leucine rich repeats	1.697	0.76319976	8.33E-06	7.16E-05	yes	up	2.37	2.33	2.83	3.44	3.59	2.51	1.72	1.39	1.58	1.18	1.06	1.45	2.845	1.396666667
gene10597	CREB5	cAMP responsive element binding protein 5, transcript variant X1	4.421	2.144370278	0.016194367	0.046509473	yes	up	0.3	0.21	0.36	0.22	0.04	0.1	0.07	0.12	0	0	0	0.04	0.205	0.038333333
gene10599	GPX8	glutathione peroxidase 8 (putative), transcript variant X1	1.965	0.974205086	0.020405834	0.056116044	yes	up	0.61	1.15	2.12	1.88	1.33	1.13	1.16	0.27	0.64	0.14	0.36	0.87	1.37	0.573333333
gene106	LOC110352883	uncharacterized LOC110352883	0.348	-1.521829742	0.006831151	0.023032705	yes	down	0.06	0.03	0.05	0.06	0.01	0.03	0.26	0.09	0.09	0.06	0.05	0.04	0.04	0.098333333
gene10600	DHX29	DExH-box helicase 29	0.499	-1.002778838	6.66E-05	0.000444412	yes	down	1.93	2.95	1.69	2.49	1.56	2.41	7.01	2.7	4.96	2.48	3.36	2.19	2.171666667	3.783333333
gene10603	SLC38A9	solute carrier family 38 member 9	0.723	-0.467334402	0.013024065	0.039132077	yes	down	2.25	2.5	2.05	2.33	2.28	2.28	4.42	1.96	3.44	2.45	2.63	1.62	2.281666667	2.753333333
gene10606	IL6ST	interleukin 6 signal transducer	0.462	-1.11266765	2.43E-09	4.94E-08	yes	down	14.48	25.41	20.81	18.38	15.49	17.1	49.02	30.48	46.98	21.45	34.82	20.79	18.61166667	33.92333333
gene10618	LOC110352779	uncharacterized LOC110352779, transcript variant X2	3.913	1.968446589	0.002575431	0.010149938	yes	up	0.28	0.35	0.62	0.31	0.53	0.25	0.26	0.05	0.05	0.06	0.05	0	0.39	0.078333333
gene10619	PCDH7	protocadherin 7	9.092	3.184606392	1.31E-07	1.78E-06	yes	up	0.27	0.03	0.26	0.47	0.23	0.14	0.04	0.01	0.03	0.03	0.01	0	0.233333333	0.02
gene10637	ELAVL1	ELAV like RNA binding protein 1, transcript variant X1	0.752	-0.410578033	0.000350154	0.001861746	yes	down	8.33	8.59	8.15	8.63	8.58	4.9	11.02	7.01	9.91	7.38	8.39	9.1	7.863333333	8.801666667
gene10639	MATK	megakaryocyte-associated tyrosine kinase, transcript variant X5	5.385	2.428855212	1.18E-14	6.19E-13	yes	up	7.03	4.07	5.76	7.63	3.49	1.69	0.55	0.63	0.96	0.6	0.97	0.66	4.945	0.728333333
gene1064	SERPINC1	serpin family C member 1	0.317	-1.657302898	1.03E-13	4.71E-12	yes	down	537.63	877.56	508.84	509.46	601.37	650.73	1322.7	2257.66	1311.48	1581.04	1674.9	1329.36	614.265	1579.523333
gene10645	TJP3	tight junction protein 3, transcript variant X1	1.53	0.613291812	0.001302905	0.005735417	yes	up	19.29	15.08	21.76	14.4	12.23	11.93	9.31	11.3	10.19	7.91	6.26	5.79	15.78166667	8.46
gene10646	LOC110352790	uncharacterized LOC110352790	0.447	-1.162920868	0.02699821	0.070089069	yes	down	0.04	0.26	0.07	0.22	0.05	0.09	0.14	0.19	0.32	0.15	0.21	0.31	0.121666667	0.22
gene10649	TBXA2R	thromboxane A2 receptor	2.34	1.22648139	1.32E-07	1.79E-06	yes	up	6.68	11.03	17.84	12.86	9.51	10	3.85	4.58	3.86	2.11	3.81	5.31	11.32	3.92
gene1065	RC3H1	ring finger and CCCH-type domains 1, transcript variant X2	0.427	-1.226637561	1.18E-06	1.28E-05	yes	down	0.97	1.25	0.74	0.95	0.81	0.53	2.62	2.52	1.62	0.88	1.38	1.22	0.875	1.706666667
gene10652	FZR1	fizzy and cell division cycle 20 related 1	0.567	-0.818445829	0.000563484	0.002817814	yes	down	1.32	2.7	1.94	2.57	1.62	1.12	4.27	3.87	1.95	1.92	2.23	2	1.878333333	2.706666667
gene10656	EDEM1	ER degradation enhancing alpha-mannosidase like protein 1	0.45	-1.151640314	5.00E-12	1.68E-10	yes	down	23.82	35.92	25.36	28.47	31.18	33.93	67.26	60.76	66.98	43.85	50.38	46.23	29.78	55.91
gene10657	ARL8B	ADP ribosylation factor like GTPase 8B	0.54	-0.887999119	3.19E-08	5.06E-07	yes	down	10.39	17.01	12.24	14.31	10.56	9.22	22.47	19.12	22.39	14.86	17.6	14.6	12.28833333	18.50666667
gene1066	LOC101792223	rab GTPase-activating protein 1-like, transcript variant X1	0.444	-1.171575326	4.40E-05	0.000310234	yes	down	2.7	3.18	3.95	2.4	2.03	1.01	5.36	3.72	5.46	1.47	3.44	2.08	2.545	3.588333333
gene10663	SUMF1	sulfatase modifying factor 1	0.772	-0.373836306	0.038709593	0.093142732	yes	down	4.04	4.78	4.74	4.28	4.14	3.58	4.35	6.28	3.58	3.91	5.02	3.79	4.26	4.488333333
gene10664	LOC101794070	histone-lysine N-methyltransferase SETMAR, transcript variant X1	1.605	0.682615636	0.001612087	0.006878148	yes	up	4.75	4.58	5.81	3.97	3.76	3.74	3.03	1.08	2.54	2.78	1.84	2.33	4.435	2.266666667
gene10668	LRRN1	leucine rich repeat neuronal 1	4.428	2.146732008	0.000144585	0.000871574	yes	up	0.2	0.13	0.19	0.22	0.15	0.04	0.02	0.04	0.07	0.02	0.01	0.01	0.155	0.028333333
gene1067	GPR52	G protein-coupled receptor 52	8.606	3.105266548	5.24E-22	7.31E-20	yes	up	1.82	2.87	2.66	2.46	4.39	1.9	0.33	0.1	0.23	0.2	0.14	0.54	2.683333333	0.256666667
gene10672	CRBN	cereblon, transcript variant X1	0.541	-0.88579182	8.90E-07	9.98E-06	yes	down	3.26	4.86	2.6	3	3.92	2.99	7.43	4.56	7.2	3.98	4.54	4.29	3.438333333	5.333333333
gene10675	CNTN4	contactin 4, transcript variant X1	0.055	-4.173952531	1.48E-16	1.06E-14	yes	down	0.06	0.05	0.01	0.07	0.03	0.02	1.02	0.66	0.43	0.13	0.74	0.73	0.04	0.618333333
gene1068	CACNA1E	calcium voltage-gated channel subunit alpha1 E	0.176	-2.505584208	0.005995008	0.020644367	yes	down	0.01	0	0	0.02	0.02	0.03	0.04	0.21	0.02	0.04	0.01	0.05	0.013333333	0.061666667
gene10685	EFNB2	ephrin B2, transcript variant X1	0.537	-0.897706577	0.004159005	0.015161148	yes	down	0.11	0.5	0.4	0.32	0.31	0.19	0.63	0.32	0.58	0.3	0.54	0.4	0.305	0.461666667
gene10691	PLLP	plasmolipin	6.609	2.724479772	2.62E-11	7.65E-10	yes	up	6.01	3.71	2.86	1.85	4.05	1.97	0.57	0.41	0.56	0.2	0.41	0.45	3.408333333	0.433333333
gene10692	ARL2BP	ADP ribosylation factor like GTPase 2 binding protein, transcript variant X1	1.54	0.623156828	0.042579352	0.100272455	yes	up	11.01	7.41	10.09	7.66	5.22	4.89	2.12	3.98	7.36	1.93	5.46	3.59	7.713333333	4.073333333
gene10696	NLRC5	NLR family CARD domain containing 5, transcript variant X2	0.704	-0.505618068	0.018989504	0.052996076	yes	down	0.37	0.68	0.51	0.53	0.57	0.34	1.04	0.62	0.56	0.38	0.48	0.48	0.5	0.593333333
gene10700	ENKD1	enkurin domain containing 1, transcript variant X2	1.364	0.447452655	0.011280219	0.034701644	yes	up	7.21	10.27	10.28	8.98	8.84	6.54	5.34	7.55	4.71	4.8	3.75	4.78	8.686666667	5.155
gene10702	GFOD2	glucose-fructose oxidoreductase domain containing 2, transcript variant X1	1.33	0.411286784	0.021538506	0.058503515	yes	up	1.7	2.29	1.82	1.91	1.68	1.73	1.54	1.07	1.2	0.93	1.01	1.17	1.855	1.153333333
gene10709	CFAP20	cilia and flagella associated protein 20	1.555	0.636463783	0.000341466	0.001827722	yes	up	77.93	70.24	80.61	47.08	57.25	57.31	28.97	32.91	30.47	31.68	31.48	42.2	65.07	32.95166667
gene10712	ZNF319	zinc finger protein 319, transcript variant X1	0.687	-0.541629374	0.000362679	0.001919325	yes	down	8.27	8.41	6.97	7.94	6.54	5.72	8.56	9.53	11.27	8.97	7.52	6.69	7.308333333	8.756666667
gene10713	CNGB1	cyclic nucleotide gated channel beta 1	14.291	3.837053716	4.75E-16	3.06E-14	yes	up	0.7	0.39	1.09	0.69	0.27	0.25	0.08	0.03	0.03	0.03	0.02	0.01	0.565	0.033333333
gene10714	KIFC3	kinesin family member C3	5.887	2.557623085	5.43E-22	7.51E-20	yes	up	12.45	6.75	10.78	13.76	5.5	4.81	1.19	0.96	1.69	1.23	0.8	1.35	9.008333333	1.203333333
gene10719	ADGRG1	adhesion G protein-coupled receptor G1, transcript variant X1	1.665	0.735166466	0.016581534	0.047441335	yes	up	4.43	2.65	3.4	7.32	2	1.95	2.06	1.86	1.02	1.83	2.07	1.67	3.625	1.751666667
gene10721	CCDC102A	coiled-coil domain containing 102A	2.099	1.069533379	6.24E-07	7.22E-06	yes	up	10.98	7.94	19	17.54	12.54	9.82	4.86	5.13	4.71	4.75	3.93	6.5	12.97	4.98
gene10722	DOK4	docking protein 4	3.777	1.91712856	7.06E-17	5.31E-15	yes	up	5.15	4.15	7.63	6.34	3.38	3.48	0.83	0.9	1.23	1.25	1.03	1.16	5.021666667	1.066666667
gene10723	POLR2C	RNA polymerase II subunit C	1.287	0.364131909	0.015809011	0.045630628	yes	up	54.39	52.73	74.45	57.27	63.21	51.84	28.34	39.45	38.54	36.38	34.85	39.82	58.98166667	36.23
gene10725	CIAPIN1	cytokine induced apoptosis inhibitor 1	0.831	-0.26650966	0.020372025	0.056033787	yes	down	27.64	34.67	37.21	31.25	27.47	22.86	30.59	30.3	31.13	21.47	31.59	29.45	30.18333333	29.08833333
gene10731	FAAP24	Fanconi anemia core complex associated protein 24, transcript variant X1	0.706	-0.502464758	0.013252527	0.039628031	yes	down	2.49	4.89	5.64	5.73	6.47	3.91	5.61	4.23	6.31	5.47	6.36	5.55	4.855	5.588333333
gene10732	RHPN2	rhophilin Rho GTPase binding protein 2, transcript variant X1	0.47	-1.090544415	1.49E-07	1.99E-06	yes	down	5.76	5.79	8.21	4.94	4.44	3.94	14.82	10.75	11.97	4.81	9.75	6.39	5.513333333	9.748333333
gene10737	LRP3	LDL receptor related protein 3, transcript variant X1	0.731	-0.451096846	6.44E-05	0.000432277	yes	down	7.48	9.49	9.38	7.89	8.63	6.58	11.07	10.45	8.36	7.34	9.1	8.76	8.241666667	9.18
gene10742	LOC101797064	CCAAT/enhancer-binding protein beta	0.378	-1.40416547	0.000416307	0.002169355	yes	down	9.79	16.55	9.53	6.25	9.37	6.94	38.44	20.07	16.92	10.52	14.94	18.8	9.738333333	19.94833333
gene10743	LOC110351216	CCAAT/enhancer-binding protein alpha-like	0.175	-2.515914287	0.000204869	0.001176751	yes	down	2.69	21.68	7.47	21.22	15.17	37.42	253.63	94.42	57.29	38.48	10.81	25.22	17.60833333	79.975
gene10746	CEBPG	CCAAT/enhancer binding protein gamma	0.749	-0.417456025	0.002381228	0.009475482	yes	down	9.32	13.26	9.18	9.02	9.05	7.42	12.21	8.44	13.53	8.96	9.1	10.97	9.541666667	10.535
gene10750	KCTD15	potassium channel tetramerization domain containing 15	4.151	2.053401211	4.24E-07	5.14E-06	yes	up	0.49	0.29	0.45	0.81	0.35	0.29	0.17	0.08	0.08	0.07	0.03	0.1	0.446666667	0.088333333
gene10754	LSM14A	LSM14A, mRNA processing body assembly factor	0.81	-0.304135349	0.023223639	0.061922525	yes	down	19.34	25.09	16.88	19.5	20.5	15.17	21.42	21.24	24.68	14.95	18.75	18.98	19.41333333	20.00333333
gene10755	KIAA0355	KIAA0355 ortholog	0.728	-0.4577283	0.017395678	0.04927062	yes	down	0.74	1.07	0.71	1.06	0.94	0.66	1.3	1.24	1.09	0.73	0.69	0.85	0.863333333	0.983333333
gene10758	WTIP	WT1 interacting protein, transcript variant X1	1.514	0.598443202	0.001991738	0.008186166	yes	up	4.71	3.57	3.21	4.13	3.85	2.77	2.86	2.39	2.58	1.17	1.74	1.64	3.706666667	2.063333333
gene10760	UBA2	ubiquitin like modifier activating enzyme 2, transcript variant X1	0.832	-0.264648651	0.028186701	0.072390174	yes	down	8.07	8.92	10.04	10.3	7.99	6.45	10.9	6.76	11.44	6.49	7.75	8.25	8.628333333	8.598333333
gene10761	PDCD2L	programmed cell death 2 like	1.679	0.747427173	0.000196088	0.001130665	yes	up	11.35	10.4	11.48	7.68	12.12	8.41	5.62	3.88	5.69	4.49	3.82	6.93	10.24	5.071666667
gene10762	LOC101790670	fatty acyl-CoA hydrolase precursor, medium chain-like, transcript variant X1	0.35	-1.516336433	1.65E-13	7.27E-12	yes	down	125.73	335.1	279.3	185.41	284.86	201.76	698.58	405.69	813.28	423.7	589.98	430.93	235.36	560.36
gene10763	LOC101790993	fatty acyl-CoA hydrolase precursor, medium chain-like, transcript variant X1	0.33	-1.598148314	5.46E-18	4.72E-16	yes	down	30.87	59.36	38.17	42.11	50.83	38.18	133.64	76.83	167.77	92.13	114.35	87.02	43.25333333	111.9566667
gene10768	PDP2	pyruvate dehyrogenase phosphatase catalytic subunit 2, transcript variant X2	0.47	-1.090664997	2.10E-07	2.70E-06	yes	down	4.14	5.43	3.47	2.76	3.98	2.36	9.91	5.56	9.44	3.89	4.84	6.08	3.69	6.62
gene1077	TRAF4	TNF receptor associated factor 4	1.778	0.830491873	0.019485161	0.054095375	yes	up	4.45	2.67	3.43	4.78	3.61	1.96	3.07	2.12	0.45	1.83	1.12	1.16	3.483333333	1.625
gene10773	CMTM4	CKLF like MARVEL transmembrane domain containing 4	1.306	0.385259499	0.02737732	0.070906814	yes	up	6.17	6.63	5.04	3.06	7.88	4.6	3.58	2.72	3.94	3.39	1.68	3.77	5.563333333	3.18
gene10774	CMTM3	CKLF like MARVEL transmembrane domain containing 3	1.513	0.597586849	0.006860929	0.023116846	yes	up	6.9	6.48	6.65	5.34	7.38	5.41	7.35	2.7	3.06	3.23	2.35	2.76	6.36	3.575
gene10775	TK2	thymidine kinase 2, mitochondrial	2.131	1.091794558	2.82E-11	8.24E-10	yes	up	19.28	18.84	16	13.17	19.67	14.31	6.33	5.53	8.76	5.33	6.75	7.2	16.87833333	6.65
gene10776	LOC106017245	uncharacterized LOC106017245	4.771	2.254395373	7.35E-12	2.39E-10	yes	up	52.95	49.06	17.51	37.11	56.98	47.79	5.21	4.42	7	9.12	8.1	10.87	43.56666667	7.453333333
gene10779	BEAN1	brain expressed associated with NEDD4 1	0.496	-1.012123154	0.018756663	0.052494559	yes	down	0.59	2.79	0.71	1.67	1.71	2.68	7.53	3.07	3.8	1.08	1.52	1.71	1.691666667	3.118333333
gene1078	NEK8	NIMA related kinase 8	2.902	1.53712516	2.45E-10	6.14E-09	yes	up	2.03	1.55	3.25	4.07	2.04	1.83	0.87	1.01	0.59	0.76	0.79	0.58	2.461666667	0.766666667
gene10780	CDH5	cadherin 5, transcript variant X1	0.749	-0.417747889	0.017971902	0.050653211	yes	down	2.56	3.18	3.51	3.46	3.85	2.59	4.65	1.95	4.5	3.75	3.35	3.04	3.191666667	3.54
gene10783	CDH11	cadherin 11, transcript variant X1	3.546	1.826390979	1.41E-07	1.90E-06	yes	up	2.28	1.06	1.89	3.18	1.82	0.89	0.72	0.16	0.28	0.49	0.27	0.65	1.853333333	0.428333333
gene1079	TLCD1	TLC domain containing 1	2.025	1.017802026	2.90E-07	3.62E-06	yes	up	20.96	18.81	27.39	18.51	15.84	13.23	5.88	8.28	7.24	8.48	6.74	9.45	19.12333333	7.678333333
gene10792	LOC101799607	oxysterol-binding protein 1	1.386	0.470716052	0.023712364	0.063015278	yes	up	10.92	15.14	16.44	15.05	9.27	8.79	7.06	11.29	6.32	5.82	7.81	5.43	12.60166667	7.288333333
gene10797	AAED1	AhpC/TSA antioxidant enzyme domain containing 1	1.703	0.768111628	0.000991005	0.0045571	yes	up	27.14	16.51	19.17	24.23	23.33	22.6	12.58	5.23	14.59	11.99	9.4	11.82	22.16333333	10.935
gene10799	HABP4	hyaluronan binding protein 4	1.708	0.772153478	0.001732821	0.007290831	yes	up	2.84	2.38	4.18	2.98	2.16	1.37	1.53	0.98	1.53	1.59	1.07	0.76	2.651666667	1.243333333
gene108	ARMT1	acidic residue methyltransferase 1	0.759	-0.39696942	0.015649606	0.0452705	yes	down	2.89	4.57	4.21	4.72	2.77	2.32	4.54	3.75	4.87	2.86	3.58	3.53	3.58	3.855
gene10802	RAC1	ras-related C3 botulinum toxin substrate 1 (rho family, small GTP binding protein Rac1), transcript variant X1	0.789	-0.34103001	0.026924578	0.069961082	yes	down	66.56	68.29	54.16	66.07	75.54	60.28	106.13	58.01	75.14	60.15	61.44	56.27	65.15	69.52333333
gene10803	LOC101802178	uncharacterized LOC101802178	0.493	-1.020379747	0.034195601	0.084394893	yes	down	0.18	0.47	0.4	1.16	0.27	0.45	1.05	0.46	1.11	0.97	0.3	0.96	0.488333333	0.808333333
gene10805	CYTH3	cytohesin 3	1.534	0.617048371	0.005291729	0.01864686	yes	up	1.23	1.2	1.78	1.89	1.44	0.88	1.25	0.42	0.72	0.53	0.71	0.91	1.403333333	0.756666667
gene10809	AIMP2	aminoacyl tRNA synthetase complex interacting multifunctional protein 2	1.717	0.780085477	6.74E-08	9.80E-07	yes	up	55.42	58.7	78.82	46.49	54.12	42.35	24.85	20.78	34.09	25.92	25.79	26.95	55.98333333	26.39666667
gene10810	PMS2	PMS1 homolog 2, mismatch repair system component	1.837	0.877226923	0.002102472	0.008546009	yes	up	0.99	1.53	2.69	1.5	1.87	0.56	0.69	0.58	0.98	0.45	0.75	0.54	1.523333333	0.665
gene10811	LOC101803177	radial spoke head 10 homolog B2, transcript variant X5	3.391	1.761598252	0.000108129	0.000676785	yes	up	0.43	0.27	0.6	0.35	0.27	0.17	0.14	0.04	0.13	0.04	0.11	0.06	0.348333333	0.086666667
gene10819	BAIAP2L1	BAI1 associated protein 2 like 1, transcript variant X1	0.676	-0.565563496	0.006741054	0.022782356	yes	down	4	6.19	5.94	3.89	6.26	3.78	9.29	3.35	8.85	4.25	4.92	6.25	5.01	6.151666667
gene10826	TRRAP	transformation/transcription domain associated protein, transcript variant X1	0.575	-0.798773613	1.41E-08	2.44E-07	yes	down	1.27	1.89	2.06	1.76	1.39	1.06	3.21	2.38	2.55	1.51	1.85	2.05	1.571666667	2.258333333
gene1083	SUPT6H	SPT6 homolog, histone chaperone	0.71	-0.494672545	0.002159021	0.00874866	yes	down	10.09	11.29	11.26	12.17	7.9	6.81	13.44	15.36	12.54	8.3	10.48	8.61	9.92	11.455
gene10831	FAM20C	FAM20C, golgi associated secretory pathway kinase	0.805	-0.313708292	0.010799477	0.033534358	yes	down	21.09	18.24	27.71	25.4	22.49	15.71	25.07	22.48	23.23	20.93	22.36	18.38	21.77333333	22.075
gene10832	LOC101789961	forkhead box protein L1, transcript variant X1	6.137	2.617441947	2.65E-23	4.34E-21	yes	up	6.12	3.72	3.99	7.55	4.07	3.44	1.1	0.38	0.93	0.44	0.54	0.58	4.815	0.661666667
gene10834	PDGFA	platelet derived growth factor subunit A	11.421	3.513560554	5.37E-33	2.49E-30	yes	up	7.02	4.24	6.84	11.37	6.42	3.99	0.8	0.16	0.73	0.49	0.38	0.52	6.646666667	0.513333333
gene10835	PRKAR1B	protein kinase cAMP-dependent type I regulatory subunit beta	1.791	0.840657675	0.002578781	0.010160357	yes	up	4.8	3.52	4.41	9.11	2.74	3.34	2.85	2.05	1.84	1.96	2.15	2.11	4.653333333	2.16
gene10838	GET4	golgi to ER traffic protein 4, transcript variant X1	0.684	-0.548537548	1.03E-06	1.13E-05	yes	down	20.02	21.83	27.92	17.83	22.96	16.69	30.7	20.49	29.75	21.9	25.69	23.97	21.20833333	25.41666667
gene10839	ADAP1	ArfGAP with dual PH domains 1	1.265	0.339237348	0.028215317	0.072450725	yes	up	12.59	14.71	11.34	10.03	10.15	11.1	10.24	7.44	7.31	6.92	5.8	8.37	11.65333333	7.68
gene10843	LOC106017266	uncharacterized LOC106017266	2.192	1.132202735	0.000882757	0.004138557	yes	up	1.89	0.92	1.92	1.44	2.64	0.87	1.19	0.84	1.02	0.47	0.47	0.71	1.613333333	0.783333333
gene10845	LOC101792573	cytochrome P450 2W1-like, transcript variant X1	0.7	-0.513896234	0.017011232	0.048439391	yes	down	286.06	286.55	169.07	247.75	273.38	257.04	367.51	457.41	261.48	257.88	310.49	227.82	253.3083333	313.765
gene10846	CUNH7orf50	chromosome unknown C7orf50 homolog, transcript variant X1	1.982	0.986947829	9.62E-07	1.07E-05	yes	up	2.92	11.08	9.05	2.93	3.96	2.29	3.07	0.74	1.84	0.5	1.02	2.83	5.371666667	1.666666667
gene10847	GPR146	G protein-coupled receptor 146, transcript variant X5	0.387	-1.368979285	1.81E-11	5.51E-10	yes	down	6.03	7.31	6.85	4.76	6.73	7.01	19.34	12.8	21.69	8.17	12.85	11.58	6.448333333	14.405
gene10849	ZFAND2A	zinc finger AN1-type containing 2A	18.68	4.223441122	2.19E-29	6.70E-27	yes	up	374.01	232.44	212.93	103.05	278.04	102.08	5.99	4.14	19.49	4.26	11.79	12.28	217.0916667	9.658333333
gene1085	KIAA0100	KIAA0100 ortholog	0.691	-0.533840548	0.003148643	0.011950381	yes	down	11.07	13.57	13.84	11.25	8.9	7.16	12.21	18.79	11.9	9.73	12.8	11.17	10.965	12.76666667
gene10854	MICALL2	MICAL like 2	1.749	0.806566529	0.000565588	0.002827351	yes	up	3.47	2.15	3.83	3.79	3.1	1.77	2.34	1.11	1.11	1.25	0.89	1.84	3.018333333	1.423333333
gene10855	INTS1	integrator complex subunit 1	0.749	-0.417901337	0.036107004	0.088104276	yes	down	39.21	39.39	39.83	38.9	35.25	23.53	29.45	65.47	30.47	34.12	33.19	39.41	36.01833333	38.685
gene10856	MAFK	MAF bZIP transcription factor K	1.239	0.309718231	0.040853947	0.097003667	yes	up	6.44	8.34	7.89	9.65	6.77	6.48	5.15	5.28	4.58	4.29	6.28	4.48	7.595	5.01
gene10858	PSMG3	proteasome assembly chaperone 3, transcript variant X1	1.858	0.893828714	1.15E-07	1.58E-06	yes	up	22.48	19.89	25.59	25.89	18.57	20.11	7.34	8.44	11.39	9.81	9.95	10.66	22.08833333	9.598333333
gene1086	ALDOC	aldolase, fructose-bisphosphate C	1.892	0.920071304	2.69E-09	5.39E-08	yes	up	274.53	183.26	345.65	316.73	245.79	214.23	131.18	115.26	109.58	114.71	92.67	117.02	263.365	113.4033333
gene10861	ELFN1	extracellular leucine rich repeat and fibronectin type III domain containing 1, transcript variant X1	14.887	3.896000523	0.000152406	0.00090994	yes	up	0.23	0.05	0.33	1.09	0.1	0.1	0.05	0	0.03	0	0.03	0	0.316666667	0.018333333
gene10868	EIF3B	eukaryotic translation initiation factor 3 subunit B	0.498	-1.005304734	8.86E-20	9.43E-18	yes	down	87.62	107.04	115.03	104.07	98.22	84	241.7	164.62	165.96	115.35	158.38	150.58	99.33	166.0983333
gene10874	LFNG	LFNG O-fucosylpeptide 3-beta-N-acetylglucosaminyltransferase	0.587	-0.769327627	0.011020706	0.034043467	yes	down	0.53	2.41	2.24	2.35	2.2	1.63	4.55	1.97	2.67	2.72	1.46	2.58	1.893333333	2.658333333
gene10875	TTYH3	tweety family member 3	0.488	-1.03642539	1.74E-05	0.000137826	yes	down	1.56	1.3	1.29	1.02	1.3	0.97	3.71	2.56	1.78	1.29	1.81	1.69	1.24	2.14
gene10877	CBX4	chromobox 4	1.54	0.622728992	0.008197982	0.026811282	yes	up	9.05	19.18	18.56	19.46	10.28	9.05	6.56	8.44	6.41	8.26	9.15	4.94	14.26333333	7.293333333
gene10878	BRAT1	BRCA1 associated ATM activator 1	1.295	0.372718447	0.040634742	0.096642794	yes	up	2.56	3.51	4.4	3.18	2.87	2	2.6	2.1	2.65	1.81	1.35	1.27	3.086666667	1.963333333
gene10885	CARD11	caspase recruitment domain family member 11, transcript variant X1	1.668	0.737983538	0.001263711	0.005601661	yes	up	2.3	1.74	3.46	2.78	1.91	1.41	1.92	0.59	1.11	1.03	0.79	1.21	2.266666667	1.108333333
gene10898	RADIL	Rap associating with DIL domain	0.483	-1.050836942	0.046305451	0.107186197	yes	down	0.06	0.02	0.13	0.09	0.09	0.14	0.27	0.21	0.06	0.24	0.05	0.09	0.088333333	0.153333333
gene1090	TRAPPC13	trafficking protein particle complex 13, transcript variant X1	1.626	0.70150936	0.00169096	0.007148173	yes	up	15	10.59	15.92	13.2	12.97	12.62	7.07	3.67	10.83	5.56	8.93	5.22	13.38333333	6.88
gene1091	SGTB	small glutamine rich tetratricopeptide repeat containing beta	1.51	0.594744703	0.001855563	0.007730346	yes	up	1.34	1.4	1.57	1.18	1.17	0.65	0.88	0.61	0.78	0.44	0.6	0.68	1.218333333	0.665
gene10913	LOC101801780	actin-related protein 2/3 complex subunit 1A	1.214	0.279871585	0.00209651	0.008526596	yes	up	63.54	73.21	79.52	61.8	72.1	52.33	51.29	40.31	52.97	36.5	45.7	45.6	67.08333333	45.395
gene10918	LOC101791461	arylamine N-acetyltransferase, pineal gland isozyme NAT-3, transcript variant X3	1.403	0.488016651	0.007892955	0.025997026	yes	up	5.59	8.37	9.25	8.23	9.53	5.42	5.45	3.88	4.79	5.53	3.67	3.42	7.731666667	4.456666667
gene10919	LOC101791850	arylamine N-acetyltransferase, liver isozyme-like	0.255	-1.971414618	0.013201568	0.039508521	yes	down	0.02	0.08	0.03	0.05	0	0.05	0.08	0.27	0.21	0.07	0.03	0.11	0.038333333	0.128333333
gene1092	NLN	neurolysin	1.494	0.579174591	0.008395634	0.027296253	yes	up	3.6	4.78	5.7	2.81	4.75	2.3	2.12	2.76	2.2	1.28	2.43	2.17	3.99	2.16
gene10920	LOC101791654	arylamine N-acetyltransferase, pineal gland isozyme NAT-10	0.654	-0.613417841	0.013767398	0.040886983	yes	down	1.25	1.23	1.01	0.93	1.42	0.71	1.5	1.29	1.78	1.79	1.02	0.85	1.091666667	1.371666667
gene10928	MLYCD	malonyl-CoA decarboxylase	0.82	-0.285639717	0.013943704	0.041230347	yes	down	7.68	10.53	10.24	7.97	9.39	7.73	11.11	8.68	10.89	7.88	7.02	8.46	8.923333333	9.006666667
gene10929	ARHGAP8	Rho GTPase activating protein 8	2.444	1.289079237	0.049698702	0.1133796	yes	up	0.43	0.06	0.31	0.16	0.25	0.15	0.06	0.11	0.03	0.09	0.14	0.03	0.226666667	0.076666667
gene10935	KIAA0930	KIAA0930 ortholog, transcript variant X1	1.214	0.280033802	0.020111979	0.055435184	yes	up	3.11	4.69	4.58	3.85	4.38	3.02	3.69	2.49	3.33	2.08	2.36	2.36	3.938333333	2.718333333
gene10936	LOC110352840	uncharacterized LOC110352840	2.474	1.306916581	0.003537971	0.013187816	yes	up	0.24	0.25	0.28	0.11	0.29	0.16	0.12	0.05	0.07	0.1	0.03	0.06	0.221666667	0.071666667
gene1094	ERBIN	erbb2 interacting protein	0.255	-1.973400177	1.69E-07	2.22E-06	yes	down	0.23	0.65	0.27	0.42	0.19	0.17	2.28	1.07	1.32	0.44	0.86	0.42	0.321666667	1.065
gene10940	FAM180A	family with sequence similarity 180 member A, transcript variant X1	2.095	1.067143799	0.011578369	0.035500578	yes	up	0.48	0.47	0.62	0.87	1	0.47	0.49	0.05	0.27	0.17	0.23	0.13	0.651666667	0.223333333
gene10944	LOC106017297	uncharacterized LOC106017297, transcript variant X1	1.507	0.591428767	0.030962069	0.077903687	yes	up	22.15	9.17	14.08	17.44	14.28	11.47	5.55	6.14	9.55	11.12	7.03	8.35	14.765	7.956666667
gene10950	PKP2	plakophilin 2	6.768	2.758812957	2.78E-16	1.89E-14	yes	up	6.95	4.41	4.82	8.8	3.07	2	1.01	0.48	0.22	0.51	0.8	0.58	5.008333333	0.6
gene10952	LOC106017299	uncharacterized LOC106017299	7.443	2.895882001	0.000145042	0.00087286	yes	up	0.17	0.11	0.18	0.18	0.2	0.04	0	0	0.02	0.03	0.03	0.02	0.146666667	0.016666667
gene10955	ERCC6L2	ERCC excision repair 6 like 2	0.359	-1.479157663	0.000952638	0.004412395	yes	down	0.26	0.86	0.42	0.68	0.34	0.29	2.17	0.74	1.7	0.47	0.79	0.43	0.475	1.05
gene10959	SLC35D2	solute carrier family 35 member D2	0.524	-0.933005658	0.007168957	0.023980478	yes	down	0.84	1.05	0.79	1.67	0.53	0.64	1.99	1.34	1.82	0.77	1.93	0.87	0.92	1.453333333
gene1096	SREK1	splicing regulatory glutamic acid and lysine rich protein 1, transcript variant X1	1.47	0.555405696	0.008516664	0.027633508	yes	up	4.77	5.54	6.02	8.08	5.59	5.22	4.68	2.7	5.03	1.88	2.85	2.52	5.87	3.276666667
gene10960	ZNF367	zinc finger protein 367	0.653	-0.615007529	0.041936203	0.099098749	yes	down	0.69	1.39	0.79	1.06	0.64	0.54	0.9	0.97	1.62	0.58	1.4	0.95	0.851666667	1.07
gene10965	CUNH6orf120	chromosome unknown C6orf120 homolog	0.589	-0.762850601	9.83E-06	8.32E-05	yes	down	3.61	6.34	7.64	3.44	4.55	3.92	8.06	7.06	10.04	4.66	7.42	6.61	4.916666667	7.308333333
gene10967	TCTE3	t-complex-associated-testis-expressed 3, transcript variant X1	2.916	1.543881291	0.002438784	0.009677724	yes	up	1.48	0.41	2.35	2.11	3.13	1.4	0.2	0.36	0.3	0.88	0.94	0.27	1.813333333	0.491666667
gene1097	LOC101798654	interleukin-31 receptor subunit alpha-like	0.216	-2.212722588	0.033780542	0.083590852	yes	down	0	0	0.02	0.05	0.02	0	0.02	0.11	0.08	0.02	0.06	0.03	0.015	0.053333333
gene10970	FAM120B	family with sequence similarity 120B, transcript variant X1	0.457	-1.130472345	9.57E-07	1.06E-05	yes	down	0.96	1.2	0.87	1.35	0.66	0.72	2.33	1.65	2.9	1.04	1.51	1.36	0.96	1.798333333
gene10973	TBP	TATA-box binding protein	1.234	0.302920351	0.006538822	0.022187549	yes	up	6.96	7.93	8.75	7.44	7.62	5.56	6.43	5.02	5	4.19	4.25	4.63	7.376666667	4.92
gene10975	GNPAT	glyceronephosphate O-acyltransferase	0.748	-0.419006686	0.005107084	0.018107163	yes	down	12.55	16.34	20.39	13.82	15.14	9.96	17.57	11.67	15.71	18.72	15.32	15.54	14.7	15.755
gene10980	LOC101800573	uncharacterized LOC101800573	25.651	4.680945225	5.40E-07	6.36E-06	yes	up	0.68	0.86	0.63	1.09	0.54	0.67	0	0	0.04	0	0	0.04	0.745	0.013333333
gene10985	AGT	angiotensinogen, transcript variant X1	0.475	-1.074419875	1.27E-06	1.37E-05	yes	down	40.18	58.14	67.75	29.4	59.38	35.99	106.85	117.23	88.27	49.07	84.73	57.26	48.47333333	83.90166667
gene10987	PGBD5	piggyBac transposable element derived 5	0.462	-1.114794739	0.011950418	0.036447	yes	down	0.06	0.09	0.02	0.06	0.03	0.06	0.16	0.13	0.1	0.04	0.05	0.1	0.053333333	0.096666667
gene10994	TAF5L	TATA-box binding protein associated factor 5 like	0.741	-0.43188103	0.003674786	0.013630649	yes	down	6.56	8.74	5.55	6.76	6.88	5.12	9.47	7.04	6.56	6.09	6.74	8.24	6.601666667	7.356666667
gene10995	ABCB10	ATP binding cassette subfamily B member 10	0.466	-1.102805013	1.92E-11	5.81E-10	yes	down	2.86	5.46	3.5	3.56	3.82	3.12	9.12	7.06	6.37	4.46	6.26	6.48	3.72	6.625
gene10999	RAB4A	RAB4A, member RAS oncogene family	0.358	-1.481364126	0.045400724	0.105499631	yes	down	0	1.43	1.55	0.79	0	1.87	1.26	3.47	2.41	0.33	2.52	2.83	0.94	2.136666667
gene11002	RHOU	ras homolog family member U	2.079	1.055687405	2.42E-11	7.14E-10	yes	up	29.77	31.18	24.29	30.08	29.94	20	11.12	11.68	12.98	8.14	8.27	13.4	27.54333333	10.93166667
gene11016	RGS9BP	regulator of G protein signaling 9 binding protein	0.574	-0.800343241	4.98E-13	1.97E-11	yes	down	6.01	7.27	6.72	6.22	6.8	5.37	12.47	7.41	10.64	7.11	8.66	9.48	6.398333333	9.295
gene11017	ANKRD27	ankyrin repeat domain 27, transcript variant X2	0.567	-0.819268806	0.004017506	0.014727833	yes	down	0.59	1.5	1.54	0.89	0.84	0.56	2.36	0.7	2	0.91	1.43	0.86	0.986666667	1.376666667
gene11018	PDCD5	programmed cell death 5	0.625	-0.678484564	0.000141009	0.000853596	yes	down	15.58	16.77	17.16	11.21	16.15	12.78	21.06	12.13	25.7	18.91	16.86	23.72	14.94166667	19.73
gene11019	LOC101791172	uncharacterized LOC101791172	0.56	-0.836114412	0.000345684	0.001843792	yes	down	0.98	0.89	0.88	0.8	0.76	0.53	1.81	1.64	1.04	1.01	0.73	0.93	0.806666667	1.193333333
gene11021	DPY19L3	dpy-19 like 3 (C. elegans), transcript variant X1	0.78	-0.357958497	0.029115722	0.074274708	yes	down	1.76	1.5	4.27	3.81	1.86	1.18	2.26	14.28	2.45	1.21	7.4	1.59	2.396666667	4.865
gene11025	LOC106017318	uncharacterized LOC106017318	2.87	1.521136044	0.04422711	0.103458048	yes	up	1.39	2.6	1.6	1.88	1.58	0.06	0.07	0	2.81	2.26	0.02	1.62	1.518333333	1.13
gene11029	TSHZ3	teashirt zinc finger homeobox 3, transcript variant X1	2.994	1.581839771	0.016817989	0.047965131	yes	up	0.15	0.05	0.09	0.11	0.03	0.05	0.03	0.01	0.01	0.02	0.01	0.04	0.08	0.02
gene1103	PIK3R1	phosphoinositide-3-kinase regulatory subunit 1	0.42	-1.250255357	9.12E-05	0.00058127	yes	down	3.29	2.39	2.34	3.28	2.84	2.19	7.39	2.29	10.5	6.12	7.83	2.01	2.721666667	6.023333333
gene1104	LOC106017260	uncharacterized LOC106017260, transcript variant X1	7.915	2.984543448	0.020514116	0.056324808	yes	up	0.15	0.03	0.06	0.05	0	0.02	0.01	0	0	0	0	0	0.051666667	0.001666667
gene11041	LOC101795073	insulin-induced gene 2 protein-like	0.252	-1.991133745	0.000106922	0.00066981	yes	down	0.75	3.33	0.69	1.2	2.75	0.82	10.79	5.99	10.65	1.02	3.59	5.22	1.59	6.21
gene11044	CCDC93	coiled-coil domain containing 93	1.257	0.330498854	0.048136587	0.110499715	yes	up	2.65	3.48	5.25	3.42	3.86	3.06	2.94	1.78	3.3	1.76	2.05	2.48	3.62	2.385
gene1105	SLC30A5	solute carrier family 30 member 5	0.765	-0.386087548	0.037731123	0.091277193	yes	down	13.67	10.47	9.82	15.31	8.5	8.24	17.51	9.8	15.17	11.07	9.99	8.84	11.00166667	12.06333333
gene11051	DPP10	dipeptidyl peptidase like 10, transcript variant X1	4.016	2.005594296	0.000764155	0.003648709	yes	up	3.08	6.14	8.35	1.88	6.88	0.01	0.72	0.45	1.49	0.19	0.46	1.96	4.39	0.878333333
gene11055	SLC35F5	solute carrier family 35 member F5, transcript variant X1	0.687	-0.54238608	0.000142881	0.000863551	yes	down	4.41	4.95	4.53	4.04	5.92	3.68	6.68	4.35	7.54	4.48	4.94	5.5	4.588333333	5.581666667
gene11057	LYPD1	LY6/PLAUR domain containing 1, transcript variant X1	2.046	1.032531878	0.000701816	0.003387046	yes	up	1.25	0.88	2.37	2.32	1.35	1	1.23	0.35	0.75	0.42	0.38	0.59	1.528333333	0.62
gene11061	MGAT5	mannosyl (alpha-1,6-)-glycoprotein beta-1,6-N-acetyl-glucosaminyltransferase, transcript variant X1	1.246	0.317300807	0.047695599	0.109838158	yes	up	2.66	2.04	3.54	2.7	2.35	1.64	2.58	1.27	1.82	1.23	1.43	1.64	2.488333333	1.661666667
gene11064	ACMSD	aminocarboxymuconate semialdehyde decarboxylase, transcript variant X1	3.9	1.963492068	5.60E-12	1.85E-10	yes	up	30.97	16.18	14.54	9.72	17.76	13.07	3.91	5.4	3.84	2.12	3.13	3.4	17.04	3.633333333
gene11068	RAB3GAP1	RAB3 GTPase activating protein catalytic subunit 1, transcript variant X1	0.759	-0.39876891	0.000947408	0.00439133	yes	down	4.59	5.38	6.07	5.89	4.79	3.58	7.61	5.57	6.64	4.25	4.36	4.64	5.05	5.511666667
gene11069	ZRANB3	zinc finger RANBP2-type containing 3, transcript variant X1	0.561	-0.83388851	0.001481493	0.006386636	yes	down	0.49	1.01	0.69	0.65	0.49	0.36	1.1	0.82	1.37	0.43	1.05	0.67	0.615	0.906666667
gene11070	R3HDM1	R3H domain containing 1, transcript variant X2	0.682	-0.551771509	0.007036932	0.023621287	yes	down	4.34	6.45	6.09	4.94	4.85	2.81	11.03	4.12	7.65	3.43	4.49	5.54	4.913333333	6.043333333
gene11073	LCT	lactase, transcript variant X3	0.267	-1.907027357	4.39E-05	0.000309691	yes	down	0.09	0.11	0.18	0.08	0.12	0.21	0.3	0.46	0.86	0.59	0.25	0.07	0.131666667	0.421666667
gene11077	CXCR4	C-X-C motif chemokine receptor 4	0.448	-1.159369957	0.000187788	0.001093049	yes	down	1.16	1.44	2.05	0.97	2.19	1.3	2.84	2.75	1.97	3.4	4.13	1.28	1.518333333	2.728333333
gene11079	ZFAND5	zinc finger AN1-type containing 5, transcript variant X2	0.276	-1.855261422	4.75E-11	1.34E-09	yes	down	8.98	13.84	9.61	10.82	9.66	14.79	63.4	28.85	48.48	21.17	32.68	15.1	11.28333333	34.94666667
gene11083	LOC106017343	uncharacterized LOC106017343	15.675	3.970385813	6.26E-05	0.000421516	yes	up	1.41	1.35	0.8	1.41	2.01	1.35	0	0	0	0	0.22	0.21	1.388333333	0.071666667
gene11086	SH3BGRL3	SH3 domain binding glutamate rich protein like 3	1.52	0.604096319	0.000448064	0.002311305	yes	up	69.93	61.99	77.47	100.07	51.72	49.36	54.73	29.67	31.78	33.2	35.63	46.33	68.42333333	38.55666667
gene11092	DHDDS	dehydrodolichyl diphosphate synthase subunit, transcript variant X2	0.751	-0.413037436	0.013916638	0.041168623	yes	down	11.63	19.78	13.47	11.91	12.54	9.58	14.69	17.84	14.23	12.95	15.01	10.62	13.15166667	14.22333333
gene11094	HMGN2	high mobility group nucleosomal binding domain 2	1.354	0.437095573	0.009267921	0.029492009	yes	up	99.23	70.8	85.77	88.19	73.1	61.53	52.78	32.85	47.61	48.03	47	61.06	79.77	48.22166667
gene11096	TTLL6	tubulin tyrosine ligase like 6	4.169	2.059696002	7.72E-05	0.000505216	yes	up	0.29	0.59	0.93	0.87	0.35	0.43	0.24	0.12	0.08	0.13	0	0.1	0.576666667	0.111666667
gene11098	PRC1	protein regulator of cytokinesis 1	1.741	0.800271254	0.003883974	0.014310582	yes	up	3.33	3.86	6.85	3.72	2.63	1.56	1.36	1.99	1.17	1.61	1.95	1.77	3.658333333	1.641666667
gene111	ELOVL7	ELOVL fatty acid elongase 7	2.895	1.533487576	3.05E-11	8.88E-10	yes	up	4.74	3.58	3.94	4.49	2.82	2.68	0.96	0.82	1.25	0.76	0.88	1.65	3.708333333	1.053333333
gene1110	SERINC5	serine incorporator 5	0.57	-0.811003822	9.01E-05	0.000575377	yes	down	2.4	3.27	1.95	2.55	2.33	1.7	6.41	2.58	3.12	2.8	3.21	2.79	2.366666667	3.485
gene11102	FURIN	furin, paired basic amino acid cleaving enzyme	0.604	-0.726413423	0.017153912	0.048749118	yes	down	20.1	37.87	41.14	25.66	23.34	15.91	29.14	63.03	29.67	19.31	25.56	20.9	27.33666667	31.26833333
gene11111	CDK17	cyclin dependent kinase 17, transcript variant X1	1.561	0.642185604	8.50E-06	7.28E-05	yes	up	4.4	3.74	4.44	4.14	4.63	3.15	2.47	1.65	2.41	1.88	2.13	2.62	4.083333333	2.193333333
gene11112	ELK3	ELK3, ETS transcription factor	1.388	0.472960914	0.001347057	0.005890098	yes	up	5.21	5.39	6.25	6.1	6.95	4.82	4.51	2.25	3.99	3.44	3.15	3.44	5.786666667	3.463333333
gene11115	HAL	histidine ammonia-lyase	0.33	-1.600333349	8.19E-10	1.84E-08	yes	down	27.81	61.27	39.44	37.45	20.31	29.46	135.38	132.54	75.53	51.51	88.1	55.43	35.95666667	89.74833333
gene11116	AMDHD1	amidohydrolase domain containing 1, transcript variant X1	0.402	-1.314370294	1.46E-06	1.54E-05	yes	down	47.77	61.37	61.64	79.13	15.35	44.6	123.44	74.72	120.05	101.84	126.98	81.63	51.64333333	104.7766667
gene11117	SNRPF	small nuclear ribonucleoprotein polypeptide F	1.413	0.498584429	0.038024239	0.091866002	yes	up	103.32	76.31	116.58	115.93	72.79	72.94	33.25	43.75	55.58	56.34	63.88	45.62	92.97833333	49.73666667
gene11119	USP44	ubiquitin specific peptidase 44, transcript variant X2	0.339	-1.560345387	1.24E-13	5.58E-12	yes	down	1.53	2.22	1.06	1.25	1.92	1.49	3.99	3.97	5.43	2.64	3.49	3.9	1.578333333	3.903333333
gene11122	VEZT	vezatin, adherens junctions transmembrane protein	1.309	0.388073894	0.028147724	0.072315908	yes	up	1.69	2.06	2.39	2.58	1.73	1.68	1.78	1.19	1.23	1.32	1.03	1.17	2.021666667	1.286666667
gene11125	NR2C1	nuclear receptor subfamily 2 group C member 1, transcript variant X3	1.327	0.408153758	0.015534188	0.045000003	yes	up	6.59	8.89	9.59	11.38	8.84	9.82	5.64	4.37	5.47	4.3	6.36	6.3	9.185	5.406666667
gene11126	BOC	BOC cell adhesion associated, oncogene regulated	3.498	1.80641708	7.97E-08	1.13E-06	yes	up	2.13	1.88	4.7	5.8	2.54	2.64	1.19	0.77	0.68	1.08	0.33	0.51	3.281666667	0.76
gene11129	LOC101797718	apovitellenin-1-like	10.495	3.391568683	0.013938746	0.04122554	yes	up	0.42	0	0.53	0.26	0.4	0.22	0	0	0	0	0	0	0.305	0
gene11134	LOC106017354	uncharacterized LOC106017354	11.061	3.467368823	0.004971631	0.017683606	yes	up	0.24	0.07	0.59	0.46	0.07	0.06	0	0	0	0	0.07	0	0.248333333	0.011666667
gene11136	ZDHHC23	zinc finger DHHC-type containing 23	3.499	1.807032219	0.006241571	0.021345162	yes	up	0.17	0.37	0.03	0.72	0.27	0.26	0.06	0	0.01	0.1	0.18	0.08	0.303333333	0.071666667
gene11138	QTRT2	queuine tRNA-ribosyltransferase accessory subunit 2, transcript variant X1	1.338	0.419874155	0.004857103	0.017321879	yes	up	11	11.96	7.15	8.07	14.54	13.15	6.79	7.69	4.19	6.48	5.77	3.52	10.97833333	5.74
gene11139	DRD3	dopamine receptor D3, transcript variant X1	7.443	2.895810438	5.23E-08	7.89E-07	yes	up	2.03	1.95	0.19	0.94	1.55	1.76	0.19	0.12	0.18	0.02	0.24	0.24	1.403333333	0.165
gene1114	PAPD4	poly(A) RNA polymerase D4, non-canonical	0.695	-0.523962884	0.021479328	0.058353798	yes	down	2.03	2.78	2.56	2.97	1.41	1.62	4.68	2.41	3.14	2.1	1.98	1.71	2.228333333	2.67
gene11141	ZBTB20	zinc finger and BTB domain containing 20, transcript variant X15	0.66	-0.598755372	0.037228264	0.090319061	yes	down	0.37	0.56	1.21	0.95	0.38	0.34	1.05	0.54	0.98	0.55	0.89	0.7	0.635	0.785
gene11146	STIM1	stromal interaction molecule 1	0.416	-1.266787976	0.000181967	0.001061745	yes	down	1.18	2.19	2.63	1.52	0.82	0.91	2.68	6.37	2.75	1.43	2.76	1.79	1.541666667	2.963333333
gene11147	LOC101801917	transducin-like enhancer protein 1	0.405	-1.302797559	6.66E-07	7.65E-06	yes	down	10.28	13.04	9.45	10.03	7.86	9.1	38.17	16.19	19.74	9.57	29.73	17.53	9.96	21.82166667
gene11150	KIAA0368	KIAA0368 ortholog	0.553	-0.854263205	1.27E-06	1.36E-05	yes	down	3.11	3.2	3.62	3.68	2.7	2.53	8.31	3.85	6.43	3.45	4.71	3.01	3.14	4.96
gene11151	SMC2	structural maintenance of chromosomes 2	1.953	0.965891096	0.023003417	0.061517879	yes	up	0.71	0.68	2.19	0.91	0.73	0.54	0.7	0.05	0.61	0.38	0.53	0.15	0.96	0.403333333
gene11152	LOC106017367	protein FAM71C-like	33.431	5.063115072	4.48E-08	6.90E-07	yes	up	2.14	0.57	1	1.37	0.85	0.65	0.05	0	0	0.05	0.06	0	1.096666667	0.026666667
gene11153	PTGR1	prostaglandin reductase 1	2.342	1.227602619	1.56E-07	2.07E-06	yes	up	346.33	256.88	291.32	228.29	223	257.58	87.39	46.28	150.47	103.92	105.34	78.39	267.2333333	95.29833333
gene11154	LOC101804092	thioredoxin	2.14	1.097701476	0.000676009	0.003284548	yes	up	1618.4	815.64	740.03	787.29	771.77	1268.21	327.54	156.91	566.8	516.96	445.35	315.98	1000.223333	388.2566667
gene11155	SVEP1	sushi, von Willebrand factor type A, EGF and pentraxin domain containing 1	2.43	1.280903888	0.000422886	0.002197267	yes	up	2.16	1.71	6.72	4.7	2.51	1.19	1.6	0.64	0.64	0.44	0.69	1.47	3.165	0.913333333
gene1116	JMY	junction mediating and regulatory protein, p53 cofactor	0.462	-1.114542377	0.02422898	0.064162838	yes	down	0.12	0.44	0.14	0.24	0.1	0.33	0.81	0.5	0.6	0.22	0.23	0.21	0.228333333	0.428333333
gene11161	TOPORS	TOP1 binding arginine/serine rich protein	0.691	-0.532944173	0.001922228	0.007952767	yes	down	7.45	11.69	14.33	10.59	9.89	7.56	16.93	13.5	12.82	8.96	13.44	7.37	10.25166667	12.17
gene11165	UBAP1	ubiquitin associated protein 1, transcript variant X3	0.65	-0.621528841	0.001376245	0.005991845	yes	down	7.56	5.95	7.35	7.67	3.93	3.74	11.14	6.44	9.49	6.53	6.95	4.76	6.033333333	7.551666667
gene1117	LOC101802407	betaine--homocysteine S-methyltransferase 1	0.283	-1.818651687	1.42E-15	8.57E-14	yes	down	418.39	882.33	702.04	565.06	604.86	706.17	2052.72	2188.66	1763.26	1283.64	2679.69	1174.31	646.475	1857.046667
gene1118	DMGDH	dimethylglycine dehydrogenase	0.314	-1.669917221	4.31E-14	2.06E-12	yes	down	17.34	38.52	25.09	18.01	28.28	27.92	102.59	61.77	97.45	48.73	69.66	44.16	25.86	70.72666667
gene11183	STMN1	stathmin 1	1.489	0.574529599	0.000177639	0.001039021	yes	up	51.47	55.39	51.16	52.38	44.34	31.56	25.85	19.24	26.15	22.86	32.21	29.04	47.71666667	25.89166667
gene11184	LOC101791731	uncharacterized LOC101791731, transcript variant X4	0.564	-0.826005579	0.000878272	0.004122401	yes	down	3.26	1.91	2.71	1.82	1.81	2.94	4.13	3.27	2.62	4.37	3.27	3.75	2.408333333	3.568333333
gene11187	PDIK1L	PDLIM1 interacting kinase 1 like	0.395	-1.338732492	2.87E-15	1.65E-13	yes	down	0.74	0.99	0.74	1.19	0.77	0.6	2.61	2.34	2.62	1.72	1.44	1.45	0.838333333	2.03
gene11190	SYNC	syncoilin, intermediate filament protein	4.001	2.000429838	0.000129635	0.000793428	yes	up	1.1	0.45	3.81	2.21	1.1	0.73	0.32	0.26	0.24	0.63	0.32	0.03	1.566666667	0.3
gene11192	ZBTB8OS	zinc finger and BTB domain containing 8 opposite strand	0.816	-0.29265026	0.035136647	0.086204705	yes	down	8.81	13.11	13.86	11.69	9.95	6.24	13.58	9.83	10.51	9.61	11.09	8.47	10.61	10.515
gene11193	LOC101793217	zinc finger and BTB domain-containing protein 8A-like	1.612	0.689048859	0.001008144	0.004624787	yes	up	1.54	1.79	1.84	2.12	1.91	1.33	1.18	0.91	0.92	1	0.52	0.82	1.755	0.891666667
gene11196	ZBTB8B	zinc finger and BTB domain containing 8B	1.339	0.421533456	0.037038571	0.089934731	yes	up	2.11	2.69	2.9	2.04	2.48	1.82	0.92	1.31	1.86	1.62	1.34	1.42	2.34	1.411666667
gene112	ERCC8	ERCC excision repair 8, CSA ubiquitin ligase complex subunit, transcript variant X1	0.699	-0.516472044	0.016358449	0.046924464	yes	down	3.74	3.46	2.51	4.78	3.29	3.33	4.63	3.38	5.67	4.58	3.55	3.35	3.518333333	4.193333333
gene11200	KPNA6	karyopherin subunit alpha 6, transcript variant X1	0.727	-0.460544102	0.003424989	0.012826536	yes	down	15.26	22.68	15.41	12.73	13.72	12.21	24.46	17.1	19.94	13.61	14.23	14.15	15.335	17.24833333
gene11207	LCK	LCK proto-oncogene, Src family tyrosine kinase	0.552	-0.858282492	0.018503733	0.051867452	yes	down	0.41	0.9	0.79	0.62	0.51	0.27	1.21	0.76	0.49	1.02	0.82	0.74	0.583333333	0.84
gene11208	HDAC1	histone deacetylase 1	1.504	0.588821759	0.000117985	0.000732731	yes	up	12.43	10.18	11.98	13.61	8.7	7.1	7.45	5.23	5.14	5.82	5.95	5.22	10.66666667	5.801666667
gene11209	MARCKSL1	MARCKS like 1	2.581	1.367651514	7.35E-08	1.06E-06	yes	up	23.98	13.89	19.77	24.06	11.95	11.12	5.1	7.56	5.13	6.1	3.69	5.05	17.46166667	5.438333333
gene11210	NKAP	NFKB activating protein	1.258	0.331119835	0.043310045	0.101610397	yes	up	17.42	13.26	17.53	16.56	17.72	15.45	11.6	9.79	9.09	10.97	9.93	12.71	16.32333333	10.68166667
gene11216	UBE2A	ubiquitin conjugating enzyme E2 A	0.798	-0.325788654	0.007046855	0.023643554	yes	down	39.89	36.53	38.18	34.41	40.92	32.56	40.84	33.11	41.41	36.47	38.79	39.45	37.08166667	38.345
gene11218	SLC25A5	solute carrier family 25 member 5	0.638	-0.648272017	0.000267836	0.00148274	yes	down	219.5	209.68	263.11	143.8	184.88	128.89	200.29	283.49	235.96	194.1	255.51	276.21	191.6433333	240.9266667
gene1122	BPGM	bisphosphoglycerate mutase	1.444	0.530402324	0.002810987	0.010925537	yes	up	2.78	2.19	2.21	2.13	1.62	1.32	1.24	0.91	1.46	0.97	1.21	1.22	2.041666667	1.168333333
gene11220	LOC101799930	A-kinase anchor protein 17B	1.447	0.533328501	0.000259816	0.001442787	yes	up	7.25	9.71	9.2	9.43	11.68	9.42	6.5	4.62	6.25	3.43	5.79	5.19	9.448333333	5.296666667
gene11222	KIAA1210	KIAA1210 ortholog, transcript variant X1	2.271	1.183485249	0.000301665	0.001639091	yes	up	3.39	1.52	5.95	6.69	3.14	2.12	1.57	0.91	1.5	0.72	0.92	2.28	3.801666667	1.316666667
gene11227	LOC106017385	uncharacterized LOC106017385	10.344	3.370733797	0.024281439	0.064242592	yes	up	0.11	0.02	0.03	0.02	0.05	0	0	0	0	0	0	0	0.038333333	0
gene1123	LOC101803476	aldose reductase, transcript variant X1	5.36	2.42233496	3.31E-20	3.77E-18	yes	up	1057.29	536.25	474.89	291.08	390.08	428.86	86.3	63.64	91.22	71.38	84.82	63.19	529.7416667	76.75833333
gene11233	CUNHXorf57	chromosome unknown CXorf57 homolog	0.606	-0.722090047	0.012848636	0.038685829	yes	down	0.23	0.52	0.37	0.5	0.5	0.23	0.77	0.3	0.8	0.52	0.32	0.49	0.391666667	0.533333333
gene11234	RNF128	ring finger protein 128, E3 ubiquitin protein ligase	0.572	-0.807145624	1.22E-05	0.000100342	yes	down	17.34	22.03	17.74	10.96	16.36	12.3	28.83	26.29	29.86	19.19	21.74	14.33	16.12166667	23.37333333
gene11235	TBC1D8B	TBC1 domain family member 8B	0.739	-0.436857737	0.027504247	0.071133039	yes	down	1.19	1.18	1.65	1.14	1.63	0.93	1.64	0.89	1.27	1.83	1.35	1.5	1.286666667	1.413333333
gene11236	PASD1	PAS domain containing repressor 1, transcript variant X1	0.3	-1.736770221	0.000237786	0.001337499	yes	down	0.09	0.15	0.06	0.12	0.15	0.15	0.43	0.43	0.24	0.22	0.14	0.4	0.12	0.31
gene11241	HMGB3	high mobility group box 3, transcript variant X1	0.754	-0.407287396	0.001981712	0.008151953	yes	down	31.96	51.5	43.54	37.93	32.66	33.13	43.36	30.88	48.36	40.5	42.08	42.54	38.45333333	41.28666667
gene11244	MTM1	myotubularin 1, transcript variant X1	0.538	-0.89422181	6.20E-05	0.000418091	yes	down	1.68	2.32	1.71	2.21	1.2	1.27	3.48	2.71	3.99	1.27	2.64	2.07	1.731666667	2.693333333
gene1125	USP18	ubiquitin specific peptidase 18	2.458	1.297525624	3.06E-05	0.000225759	yes	up	1.48	1.18	1.94	1.28	1.04	0.43	0.31	0.44	0.33	0.57	0.4	0.3	1.225	0.391666667
gene11251	TMEM185A	transmembrane protein 185A, transcript variant X1	0.438	-1.192499868	1.70E-13	7.45E-12	yes	down	6.06	8.03	6.94	8.02	7.34	5.04	16.69	14.4	11.32	11.76	14.53	8.97	6.905	12.945
gene11253	IDS	iduronate 2-sulfatase	0.592	-0.755618242	0.001273128	0.005628464	yes	down	15.05	10.4	14.05	14.26	10.37	8.81	12.34	21.32	14.09	19.51	20.41	10.88	12.15666667	16.425
gene11255	LOC106017396	uncharacterized LOC106017396, transcript variant X8	1.58	0.659962019	0.049738531	0.11345246	yes	up	1.47	0.51	1.11	1.28	1.09	0.58	0.37	0.26	0.73	0.66	0.43	0.58	1.006666667	0.505
gene11258	FMR1	fragile X mental retardation 1, transcript variant X1	0.632	-0.662734365	7.29E-08	1.05E-06	yes	down	9.22	13.73	13.19	8.93	10.4	7.55	19.3	12.37	18.4	11.09	13.46	12.6	10.50333333	14.53666667
gene11263	ITGB8	integrin subunit beta 8, transcript variant X1	4.79	2.25990892	4.79E-06	4.39E-05	yes	up	0.46	0.24	0.58	0.72	0.4	0.11	0.16	0.02	0.04	0.02	0.07	0.05	0.418333333	0.06
gene11264	ABCB5	ATP binding cassette subfamily B member 5, transcript variant X1	3.311	1.72705669	0.008759069	0.028228903	yes	up	0.55	0.22	0.42	0.49	0.29	0	0.21	0.04	0.13	0.03	0.02	0.09	0.328333333	0.086666667
gene11267	SP4	Sp4 transcription factor, transcript variant X2	0.477	-1.067970206	9.16E-05	0.000582317	yes	down	0.43	1.05	0.28	0.74	0.54	0.49	1.54	1.18	1.05	0.84	0.77	0.85	0.588333333	1.038333333
gene11278	LOC106017406	uncharacterized LOC106017406	0.725	-0.463412806	0.020012972	0.055215218	yes	down	203.76	155.67	154.77	153.62	144.97	161.63	143.9	163.12	159.04	220.72	167.33	205.63	162.4033333	176.6233333
gene1128	PEX26	peroxisomal biogenesis factor 26, transcript variant X2	0.66	-0.600552065	0.000201598	0.001159348	yes	down	4.97	6.54	6.18	4.31	5.49	3.94	6.94	7.2	5.68	6.51	7.46	4.85	5.238333333	6.44
gene11286	MALSU1	mitochondrial assembly of ribosomal large subunit 1	1.263	0.337109908	0.030701105	0.07743507	yes	up	17	19.23	23.68	18.21	14.85	13.16	11.19	11.83	14.85	10.32	7.55	15.56	17.68833333	11.88333333
gene11289	TRA2A	transformer 2 alpha homolog	0.593	-0.754171455	3.85E-08	6.03E-07	yes	down	14.31	14.47	16.49	13.78	12.95	8.34	23.02	20.07	21.63	11.18	17.43	18.74	13.39	18.67833333
gene11298	DFNA5	DFNA5, deafness associated tumor suppressor, transcript variant X1	2.57	1.361713098	0.032059504	0.080104187	yes	up	0.06	0.09	0.23	0.64	0.14	0.15	0.05	0.05	0.11	0.05	0.04	0.09	0.218333333	0.065
gene113	NDUFAF2	NADH:ubiquinone oxidoreductase complex assembly factor 2	0.595	-0.748259683	0.001426025	0.006175291	yes	down	18.45	20.52	18.38	18.63	19.01	19.07	44.8	17.28	31.66	18.42	26.9	17.55	19.01	26.10166667
gene11300	FBXO32	F-box protein 32	0.277	-1.853200083	0.001101457	0.004981329	yes	down	0.32	0.52	0.43	0.7	0.17	0.33	1.75	3.03	1.05	0.31	0.78	0.44	0.411666667	1.226666667
gene11304	ANXA13	annexin A13, transcript variant X1	7.491	2.905234696	1.71E-20	1.98E-18	yes	up	66.26	27.33	96.79	42.96	29.34	33.92	5.98	2.06	8.01	4.13	6.57	5.55	49.43333333	5.383333333
gene11306	FAM91A1	family with sequence similarity 91 member A1	1.475	0.560348348	9.10E-07	1.02E-05	yes	up	7.29	6.39	8.42	7.38	7.31	5.26	4.92	3.04	5	3.15	3.51	3.62	7.008333333	3.873333333
gene11315	RNF139	ring finger protein 139	0.621	-0.688330986	7.43E-06	6.47E-05	yes	down	9.71	14.34	10.66	9.77	12.32	9.06	17.07	18.35	12.93	12.12	12.85	13.85	10.97666667	14.52833333
gene11316	TATDN1	TatD DNase domain containing 1, transcript variant X1	2.113	1.079408	1.44E-10	3.77E-09	yes	up	14.11	12.72	18.39	13.26	16.85	10.31	6.32	4.67	7.33	5.22	4.98	4.44	14.27333333	5.493333333
gene11318	LOC101801209	metastasis suppressor protein 1, transcript variant X1	0.606	-0.722548317	1.38E-05	0.000112114	yes	down	19.93	28.77	19.87	22.92	27.28	19.39	32.8	41.6	31.52	23.73	28.03	29.7	23.02666667	31.23
gene1132	LOC101789808	bcl-2-like protein 13	1.512	0.596066204	9.35E-05	0.000593084	yes	up	57.62	55	50.28	49.22	51.72	39.48	22.52	28.27	27.42	27.8	29.44	27.32	50.55333333	27.12833333
gene11321	SLC15A1	solute carrier family 15 member 1	13	3.700459474	6.96E-33	3.13E-30	yes	up	2.39	3.69	5.25	6.34	3.05	2.53	0.28	0.27	0.23	0.17	0.11	0.38	3.875	0.24
gene11326	SLC35B1	solute carrier family 35 member B1	1.39	0.474677292	0.0013253	0.005817967	yes	up	85.22	106.99	95.43	59.4	104.06	76.77	62.6	37.66	60.21	50.4	47.67	48.96	87.97833333	51.25
gene11327	SPOP	speckle type BTB/POZ protein, transcript variant X2	1.249	0.320718012	0.013417272	0.040037383	yes	up	19.59	18.18	20.06	20.9	19.8	12.85	14.96	11.1	13.83	12.56	10.22	14.31	18.56333333	12.83
gene1133	LRIG3	leucine rich repeats and immunoglobulin like domains 3	1.896	0.92330824	0.026577318	0.069170677	yes	up	0.36	0.21	0.35	0.64	0.35	0.24	0.27	0.1	0.25	0.05	0.08	0.21	0.358333333	0.16
gene11333	TMEM37	transmembrane protein 37	0.491	-1.026103099	8.20E-05	0.000531248	yes	down	1.01	4.24	2.53	3.22	1.82	2.91	6.14	3.48	4.15	4.28	4.08	4.36	2.621666667	4.415
gene11334	SCTR	secretin receptor, transcript variant X1	9.453	3.240803449	0.046190524	0.106971838	yes	up	0	0.06	0	0.14	0.08	0.07	0	0	0	0	0	0	0.058333333	0
gene11342	DTX3L	deltex E3 ubiquitin ligase 3L	1.281	0.357485477	0.02116434	0.057705237	yes	up	6.52	10.66	10.1	7.86	9.55	6.11	7.43	3.81	6.79	4.84	3.9	5.57	8.466666667	5.39
gene11345	ATG9A	autophagy related 9A	0.709	-0.496762836	0.011540642	0.035407556	yes	down	6.53	8.21	5.86	7.65	5.81	5.09	8.68	14.26	7.7	6.03	8.58	7.39	6.525	8.773333333
gene11347	RETREG2	reticulophagy regulator family member 2	0.785	-0.34903137	0.022871209	0.06125547	yes	down	83.31	85.17	109.44	81.72	78.09	77.44	75.98	111.23	94.64	71.5	83.59	97.54	85.86166667	89.08
gene11348	CNPPD1	cyclin Pas1/PHO80 domain containing 1	0.472	-1.081905405	7.14E-05	0.000472917	yes	down	13.61	30.38	31.2	27.21	20.6	20.02	22.27	68.85	34.63	32.81	46.81	31.58	23.83666667	39.49166667
gene11349	SLC23A3	solute carrier family 23 member 3	3.337	1.738715023	0.026531821	0.069077869	yes	up	0.24	0.31	0.26	0.18	0.27	0.25	0	0.15	0.05	0	0	0.18	0.251666667	0.063333333
gene11357	DHX58	DExH-box helicase 58	1.757	0.812788451	0.000842346	0.003978454	yes	up	8.41	12.04	10.63	9.37	6.94	7.29	4.24	7.07	2.5	4.24	3.32	3.2	9.113333333	4.095
gene11360	LOC101792770	ras-related protein Rab-5C	1.234	0.302954952	0.006472212	0.021992673	yes	up	49.49	50.09	60.16	54.79	48.72	43.72	35.21	28.79	38.46	36.15	32.97	31.89	51.16166667	33.91166667
gene11378	PRKD1	protein kinase D1, transcript variant X1	1.567	0.648078947	0.019699815	0.054573402	yes	up	0.59	0.69	0.73	1.1	0.53	0.63	0.51	0.24	0.48	0.39	0.28	0.33	0.711666667	0.371666667
gene1138	LOC101790195	uncharacterized LOC101790195, transcript variant X1	4.899	2.29234827	0.003477968	0.012994475	yes	up	0.38	0.12	0.16	0.33	0.38	0.37	0.03	0	0.28	0.03	0	0	0.29	0.056666667
gene11382	G2E3	G2/M-phase specific E3 ubiquitin protein ligase, transcript variant X1	1.521	0.604770423	0.000373469	0.001971855	yes	up	4.22	5.01	7.5	4.58	5.17	3.43	2.8	2.14	4.33	2.15	2.6	2.27	4.985	2.715
gene11390	HECTD1	HECT domain E3 ubiquitin protein ligase 1, transcript variant X1	0.553	-0.854998362	5.72E-08	8.51E-07	yes	down	5.06	9.01	9.28	7.18	6.37	4.9	13.73	10.84	13.9	7.09	9.47	7.41	6.966666667	10.40666667
gene11395	MARS2	methionyl-tRNA synthetase 2, mitochondrial	1.378	0.462056258	0.008275664	0.026991655	yes	up	3.85	4.26	4.06	3.24	2.42	2.29	2.13	2.06	1.83	2.01	1.65	2.16	3.353333333	1.973333333
gene11396	LOC101802756	RNA-binding motif protein, X-linked 2	1.33	0.411187682	0.04555565	0.105825428	yes	up	7.19	7.38	14.93	10.59	11.2	8.51	7.4	5.98	7.31	2.99	6.54	7.01	9.966666667	6.205
gene11399	ENOX2	ecto-NOX disulfide-thiol exchanger 2, transcript variant X1	0.726	-0.462468662	0.005412271	0.018973963	yes	down	3.89	6.07	6.37	4.64	3.69	2.5	6.42	3.62	5.54	4	5.36	5.27	4.526666667	5.035
gene11402	LOC101800121	H(+)/Cl(-) exchange transporter 5, transcript variant X1	0.702	-0.511454191	0.00161981	0.006904244	yes	down	2.78	3.35	2.6	3.35	3.04	2.93	4.51	3.68	3.22	3.63	3.07	2.63	3.008333333	3.456666667
gene11409	LOC101801782	uncharacterized LOC101801782	0.602	-0.731949632	0.048946606	0.112001488	yes	down	120.49	108.27	126.71	101.22	65.45	48.86	246.05	175.73	85.11	59.55	98.12	48.41	95.16666667	118.8283333
gene1141	SLC38A4	solute carrier family 38 member 4, transcript variant X2	0.412	-1.280745729	4.40E-09	8.44E-08	yes	down	45.16	88.72	68.79	46.39	62.71	51.81	191.3	199.98	93.27	73.96	133.57	106.32	60.59666667	133.0666667
gene11410	OCRL	OCRL, inositol polyphosphate-5-phosphatase	0.624	-0.679762749	0.000965598	0.004465232	yes	down	1.96	3.82	4.09	3.96	2.53	2.44	5.34	4.82	3.87	2.75	2.86	2.79	3.133333333	3.738333333
gene11411	ERCC6L	ERCC excision repair 6 like, spindle assembly checkpoint helicase	1.52	0.604142487	0.041606401	0.098416457	yes	up	0.43	0.8	0.77	0.77	0.53	0.21	0.35	0.23	0.33	0.21	0.44	0.3	0.585	0.31
gene11413	NHSL2	NHS like 2	1.7	0.765684169	0.000442503	0.002285974	yes	up	1.1	1.14	1.58	1.29	1.19	1.11	0.77	0.48	0.37	0.59	0.76	0.6	1.235	0.595
gene11418	TSC22D3	TSC22 domain family member 3	0.651	-0.6198221	0.018834656	0.052641106	yes	down	52.31	43.46	93.87	43.43	45.24	53.21	61.7	119.06	46.14	69.32	51.99	59.71	55.25333333	67.98666667
gene11423	CCNB3	cyclin B3	4.057	2.020310253	3.25E-12	1.12E-10	yes	up	7.44	5.75	15.97	6.32	6.69	3.79	1.46	1	1.87	1.41	1.45	1.8	7.66	1.498333333
gene11427	MEF2C	myocyte enhancer factor 2C	0.56	-0.837540742	0.001448702	0.006262173	yes	down	3.14	2.28	1.45	2.15	3.07	3.14	5.03	3.91	5.79	3.49	3.91	2.44	2.538333333	4.095
gene1144	SLC38A2	solute carrier family 38 member 2	0.455	-1.136576697	4.80E-06	4.39E-05	yes	down	21.94	11.27	16.7	18.63	18.33	9.45	37.28	37.17	32.26	12.73	20.8	34.5	16.05333333	29.12333333
gene11446	DLG2	discs large MAGUK scaffold protein 2, transcript variant X1	1.555	0.636944442	0.003117555	0.011869992	yes	up	0.74	0.81	0.77	0.78	0.58	0.47	0.53	0.17	0.32	0.34	0.35	0.47	0.691666667	0.363333333
gene1145	SLC38A1	solute carrier family 38 member 1, transcript variant X1	2.512	1.328844962	1.59E-08	2.73E-07	yes	up	1.98	2.22	4.28	2.41	1.81	1.4	1.19	0.44	0.88	0.42	0.46	0.51	2.35	0.65
gene11452	LOC101792904	voltage-dependent L-type calcium channel subunit alpha-1C-like	3.641	1.864171562	0.000100747	0.000633916	yes	up	1.19	0.36	0.63	1.33	0.19	0.47	0.41	0.06	0.19	0.11	0.05	0.18	0.695	0.166666667
gene11454	HDHD5	haloacid dehalogenase like hydrolase domain containing 5	0.537	-0.897641651	7.25E-10	1.65E-08	yes	down	10.81	13.02	10.2	9.81	7.04	8.39	19.25	16.64	15.01	11.81	14.84	13.76	9.878333333	15.21833333
gene11455	ADA2	adenosine deaminase 2, transcript variant X2	0.492	-1.022631217	8.64E-11	2.34E-09	yes	down	7.62	6.4	5.95	6.27	7.76	5.92	18.69	10.06	13.5	11.29	11.55	12.43	6.653333333	12.92
gene11461	EXOC3L4	exocyst complex component 3 like 4	1.553	0.634710722	0.016362383	0.046926386	yes	up	14.5	13.1	13.87	6.44	5.89	7.62	6.38	4.47	7.05	5.06	2.61	7.1	10.23666667	5.445
gene11468	CDC42BPB	CDC42 binding protein kinase beta, transcript variant X1	0.693	-0.528659176	0.00168715	0.007136262	yes	down	3.68	6.91	4.93	4.7	4.94	4.26	7.98	5.53	7.2	3.52	6.42	4.71	4.903333333	5.893333333
gene11477	TECPR2	tectonin beta-propeller repeat containing 2, transcript variant X1	0.602	-0.733012386	0.000150953	0.000902769	yes	down	1.21	2.27	2.64	1.87	1.4	1.27	3.77	2.06	2.86	1.5	2.39	1.91	1.776666667	2.415
gene11478	CINP	cyclin dependent kinase 2 interacting protein	2.022	1.015567907	2.21E-05	0.00017051	yes	up	9.82	10.53	13.49	7.42	9.94	7.52	2.74	3.94	4.44	2.81	3.39	6.3	9.786666667	3.936666667
gene11479	ZNF839	zinc finger protein 839	0.746	-0.422531398	0.035467445	0.086823677	yes	down	1.11	1.52	1.45	0.97	1.37	1.13	2.21	1.5	1.4	1.14	0.81	1.4	1.258333333	1.41
gene11480	MOK	MOK protein kinase, transcript variant X3	2.055	1.038962598	0.000333716	0.001790908	yes	up	1.42	1.05	0.93	0.89	1.71	0.75	0.59	0.18	0.82	0.7	0.55	0.44	1.125	0.546666667
gene11483	HSP90AA1	heat shock protein 90 alpha family class A member 1	0.698	-0.518474637	0.039859771	0.095193343	yes	down	361.01	296.75	405.71	257.13	264.35	201.67	416.77	279.09	664.46	127.4	325.24	342.75	297.77	359.285
gene11485	DYNC1H1	dynein cytoplasmic 1 heavy chain 1	0.768	-0.380407502	0.006139556	0.021056392	yes	down	9.15	12.42	15.98	11.12	8.64	7.86	16.56	9.78	14.99	8.64	10.7	9.5	10.86166667	11.695
gene11490	LOC106017476	uncharacterized LOC106017476	2.789	1.479521313	0.042133584	0.099467082	yes	up	0.04	0.03	0.04	0.04	0.05	0.01	0	0.01	0.02	0.03	0.01	0	0.035	0.011666667
gene11492	LOC110352930	uncharacterized LOC110352930, transcript variant X2	4.841	2.275432354	0.029966945	0.075944786	yes	up	0.04	0.03	0.02	0.03	0.07	0.01	0.02	0	0.02	0	0	0	0.033333333	0.006666667
gene11504	SLC25A29	solute carrier family 25 member 29, transcript variant X3	0.541	-0.885873379	2.61E-06	2.56E-05	yes	down	5.89	5.69	7.92	6.79	5.06	3.2	9.02	8.34	7.34	5.71	10.34	10.7	5.758333333	8.575
gene11506	DEGS2	delta 4-desaturase, sphingolipid 2	9.978	3.318773044	7.05E-12	2.29E-10	yes	up	1.99	0.73	2.13	2.33	0.82	0.76	0.23	0.07	0.06	0.21	0.03	0.09	1.46	0.115
gene11507	EVL	Enah/Vasp-like	1.295	0.373384464	0.009106239	0.029074245	yes	up	24.83	28.06	32.55	29.51	20.61	16.35	26.41	31.2	20.97	17.14	21.02	13.67	25.31833333	21.735
gene11511	LOC101792124	extracellular tyrosine-protein kinase PKDCC-like	2.838	1.504747141	5.02E-06	4.57E-05	yes	up	3.85	2.19	3.22	4.47	1.39	1.89	0.84	0.76	0.74	1.05	0.4	1.04	2.835	0.805
gene11512	CH24H	cholesterol 24-hydroxylase	1.928	0.947419386	0.002872867	0.011111976	yes	up	40.06	19.68	30.34	43.95	20.69	19.54	7.12	16.29	9.77	18.9	12.88	6.56	29.04333333	11.92
gene11513	HHIPL1	HHIP like 1	5.493	2.457598151	8.95E-24	1.57E-21	yes	up	5.72	5.07	7.16	8	4.97	3.5	1.17	0.89	1.39	0.31	0.58	0.83	5.736666667	0.861666667
gene11515	CCDC85C	coiled-coil domain containing 85C, transcript variant X1	0.582	-0.780316044	2.65E-05	0.000198961	yes	down	3.74	4.25	3.41	3.74	3.72	3.35	7.05	6.2	5.86	5.56	2.75	4.51	3.701666667	5.321666667
gene11517	SETD3	SET domain containing 3, transcript variant X1	0.678	-0.559796028	3.58E-06	3.40E-05	yes	down	14.68	20.48	17.4	13.07	17.25	13.94	23.28	20.61	23.21	16.35	19.49	18.54	16.13666667	20.24666667
gene11530	VRK1	vaccinia related kinase 1	2.17	1.117841362	5.78E-05	0.000393346	yes	up	0.88	1.97	2.44	2.14	1.38	1.14	0.77	0.27	0.59	0.72	0.6	0.72	1.658333333	0.611666667
gene11534	ATG2B	autophagy related 2B, transcript variant X1	0.457	-1.129375539	2.51E-15	1.46E-13	yes	down	2.73	4.05	3.06	2.96	3.31	2.88	7.21	4.91	7.45	3.89	6.03	5.2	3.165	5.781666667
gene11538	MECOM	MDS1 and EVI1 complex locus, transcript variant X6	0.604	-0.726350813	0.010822893	0.033592559	yes	down	0.3	0.47	0.57	0.52	0.36	0.34	1.08	0.35	0.61	0.61	0.26	0.61	0.426666667	0.586666667
gene1154	DBX2	developing brain homeobox 2	6.848	2.775591736	0.005385444	0.018893737	yes	up	0.19	0.21	0.59	0.3	0.26	0.04	0	0	0	0.04	0.14	0	0.265	0.03
gene11542	GOLIM4	golgi integral membrane protein 4, transcript variant X1	0.487	-1.038542398	7.79E-08	1.12E-06	yes	down	25.14	48.12	46.88	32.04	30.9	24.9	56.69	53.99	79.26	32.87	64.37	53.37	34.66333333	56.75833333
gene11549	ZBBX	zinc finger B-box domain containing	9.645	3.269720731	0.022372367	0.060309701	yes	up	0.29	0.05	0	0.16	0.09	0	0	0	0.05	0	0	0	0.098333333	0.008333333
gene11555	ST13	ST13, Hsp70 interacting protein	0.678	-0.561389421	3.89E-05	0.000278956	yes	down	39.17	64.3	48.88	40.62	47.34	36.73	80.26	52.55	63.39	37.84	51.99	54.3	46.17333333	56.72166667
gene11556	XPNPEP3	X-prolyl aminopeptidase 3	0.608	-0.717866564	0.000546157	0.002741653	yes	down	5.56	10.26	8.25	7.28	4.66	6.23	12.5	13.36	7.46	6.59	11.11	7.92	7.04	9.823333333
gene11557	RBX1	ring-box 1	1.882	0.911892839	3.92E-05	0.000280925	yes	up	121.94	79.35	114.13	106.69	112.92	113.35	30.75	35.49	47.46	58.75	46.73	56.95	108.0633333	46.02166667
gene11558	EP300	E1A binding protein p300	0.507	-0.979822581	0.000366471	0.001937573	yes	down	0.65	0.99	0.89	1.17	0.49	0.64	2.1	1.6	1.95	0.64	0.89	0.86	0.805	1.34
gene11562	PHF3	PHD finger protein 3, transcript variant X1	0.46	-1.120619261	3.18E-09	6.30E-08	yes	down	1.57	2.34	1.97	1.59	1.58	0.93	4.12	2.38	4.15	2.02	2.5	1.9	1.663333333	2.845
gene1157	NELL2	neural EGFL like 2	7.549	2.916279927	1.60E-16	1.14E-14	yes	up	6.8	8.31	27.1	11.3	12.25	3.38	1.05	1.26	2.04	0.58	0.79	1.5	11.52333333	1.203333333
gene11571	DIO1	iodothyronine deiodinase 1	0.414	-1.271474161	1.05E-08	1.84E-07	yes	down	21.08	38.2	55.55	19.96	40.02	21.45	65.65	67.65	93.67	52.91	50	51.86	32.71	63.62333333
gene11572	LOC110352951	uncharacterized LOC110352951	0.737	-0.441228527	0.048458924	0.111133187	yes	down	13.91	15.45	20.29	13.9	22.3	17.14	14.88	13.89	24.63	23.02	13.35	23.05	17.165	18.80333333
gene11573	LRRC42	leucine rich repeat containing 42, transcript variant X2	2.173	1.119678318	4.05E-07	4.93E-06	yes	up	6.02	4.47	4.85	7.16	7.32	3.82	2.32	1.56	1.97	2.39	2.55	1.97	5.606666667	2.126666667
gene11580	SSBP3	single stranded DNA binding protein 3	1.255	0.327779412	0.005277027	0.018608736	yes	up	22.21	19.07	25.07	22.66	19.48	17.33	18.06	13.51	16.29	13.65	11.4	11.34	20.97	14.04166667
gene11582	ACOT11	acyl-CoA thioesterase 11	2.432	1.282275488	7.55E-06	6.56E-05	yes	up	3.97	3.59	2.01	3.92	3.43	2.7	1.24	1.28	1.69	0.85	0.68	1.02	3.27	1.126666667
gene11583	TMEM205	transmembrane protein 205	0.168	-2.574395438	6.04E-12	1.99E-10	yes	down	8.94	13.57	7.6	7.13	7.29	6.38	16.82	91.6	30.95	27.46	33.12	17.48	8.485	36.23833333
gene11584	TTC4	tetratricopeptide repeat domain 4	0.652	-0.616521514	0.007381326	0.024570808	yes	down	11.7	17.37	9.45	9.79	9.58	6.13	21.08	12.66	9.37	11.83	14.61	10.33	10.67	13.31333333
gene11587	DHCR24	24-dehydrocholesterol reductase	0.533	-0.907243754	8.88E-09	1.58E-07	yes	down	38.84	51.45	55.39	36.82	44.15	33.23	63.61	57.18	80.86	43.36	83.26	70	43.31333333	66.37833333
gene11590	PCSK9	proprotein convertase subtilisin/kexin type 9	0.685	-0.545408004	0.008235942	0.026886499	yes	down	31.97	64.2	36.73	37.66	23.79	28.01	37.17	52.04	53.2	36.35	44.29	39.04	37.06	43.68166667
gene11591	USP24	ubiquitin specific peptidase 24	0.728	-0.457863998	0.002421969	0.009621621	yes	down	3.47	5.37	4.53	4.6	4.02	3.6	6.65	3.85	7.33	3.4	4.43	3.96	4.265	4.936666667
gene11595	PLPP3	phospholipid phosphatase 3	0.55	-0.861310423	2.42E-05	0.000184145	yes	down	9.71	20.97	22.98	22.57	19.52	16.74	31.34	27.37	20.24	29.55	33.04	23.04	18.74833333	27.43
gene11598	C8A	complement C8 alpha chain	0.489	-1.030867047	8.85E-07	9.94E-06	yes	down	128.24	236.25	119.67	120.35	134.95	84.18	238.57	306.95	192.47	173.03	240.71	204.01	137.2733333	225.9566667
gene11600	LOC101803314	selenoprotein Pb	0.696	-0.52181443	0.010760822	0.033421546	yes	down	323	610.42	455.56	550.65	374.43	312.32	326.11	624.76	551.39	527.38	516.08	496.27	437.73	506.9983333
gene11602	MUTYH	mutY DNA glycosylase	0.598	-0.741254188	0.002067018	0.008428111	yes	down	2.63	4.98	5.87	4.27	2.54	3.22	3.39	5.89	5.24	5.68	5.42	5.49	3.918333333	5.185
gene11603	TOE1	target of EGR1, member 1 (nuclear)	1.477	0.562634578	0.003060921	0.011682205	yes	up	3.45	4.58	3.89	3.05	3.53	2.64	2.47	2.12	1.45	1.52	2.21	1.95	3.523333333	1.953333333
gene11604	TESK2	testis-specific kinase 2, transcript variant X1	0.54	-0.888936732	2.50E-05	0.000189339	yes	down	1.71	2.29	2.13	2.11	1.43	1.59	2.86	3.72	2.33	1.99	4.16	2.36	1.876666667	2.903333333
gene11605	LOC101803839	endochitinase A-like	2.53	1.339163241	2.51E-07	3.16E-06	yes	up	7.11	7.26	9.59	4.97	3.86	3.06	2.84	1.45	2.2	2.43	1.57	1.02	5.975	1.918333333
gene11607	MMACHC	methylmalonic aciduria (cobalamin deficiency) cblC type, with homocystinuria, transcript variant X1	0.514	-0.959185164	5.90E-08	8.75E-07	yes	down	2.6	6.05	5.84	4.25	5.2	4.52	10.07	8.98	12.15	5.76	6.7	6.91	4.743333333	8.428333333
gene11608	PRDX1	peroxiredoxin 1	1.42	0.506214516	0.013114679	0.039354987	yes	up	403.54	502.39	598.13	366	533.05	322.47	213.65	144.3	310.63	309.39	292.33	261.49	454.2633333	255.2983333
gene11611	BRD1	bromodomain containing 1, transcript variant X6	0.604	-0.727840893	2.23E-05	0.000171546	yes	down	1	1.56	1.2	1.6	0.94	0.69	2.18	1.35	2.03	1.09	1.64	1.31	1.165	1.6
gene11616	LOC106017517	uncharacterized LOC106017517	3.167	1.663276747	0.002042109	0.008340739	yes	up	0.17	2.01	0.58	0.34	0.39	0.2	0.15	0.03	0.23	0.13	0.15	0.1	0.615	0.131666667
gene11617	LOC106017519	uncharacterized LOC106017519	6.591	2.720535206	0.004890751	0.017430422	yes	up	0.08	0.11	0.23	0.15	0.11	0.04	0.04	0	0	0	0	0.04	0.12	0.013333333
gene1162	TWF1	twinfilin actin binding protein 1	1.578	0.65827332	0.000190308	0.001102363	yes	up	2.64	2.35	2.89	2.62	3.1	2.07	1.39	0.94	1.84	1.32	1.08	1.63	2.611666667	1.366666667
gene11620	PIM3	Pim-3 proto-oncogene, serine/threonine kinase	1.499	0.583867302	0.016565325	0.047423273	yes	up	16.53	22.24	23.13	16.86	16.45	16.2	7.2	5.75	14.26	6.34	11.49	15.79	18.56833333	10.13833333
gene11627	PANX2	pannexin 2	1.967	0.976116515	0.01526675	0.044431188	yes	up	1.58	1.62	0.7	1.44	2.98	3.59	0.44	0.37	0.88	0.7	0.42	0.41	1.985	0.536666667
gene11631	LOC106017522	uncharacterized LOC106017522, transcript variant X1	0.152	-2.716868213	0.015333457	0.044557938	yes	down	0.01	0.01	0.01	0	0.02	0	0	0.02	0.14	0.03	0.03	0.04	0.008333333	0.043333333
gene11632	SELENOO	selenoprotein O	0.532	-0.909297539	1.98E-06	2.02E-05	yes	down	3.08	3.38	3.92	2.35	3.78	2.87	7.58	4.55	4.84	5.34	5.02	2.98	3.23	5.051666667
gene11634	HDAC10	histone deacetylase 10, transcript variant X1	1.452	0.537758001	0.038789504	0.09327257	yes	up	0.62	0.75	1.05	0.55	0.89	0.43	0.44	0.31	0.4	0.25	0.4	0.6	0.715	0.4
gene11636	LOC101793591	mitogen-activated protein kinase 12	2.737	1.452625208	5.63E-13	2.20E-11	yes	up	9.67	8.61	9.34	9.52	10.66	4.91	3.8	1.94	3.87	1.72	2.62	2.16	8.785	2.685
gene11638	LOC101792057	mitogen-activated protein kinase 11	1.671	0.740926536	0.000302364	0.001642268	yes	up	5.07	7.55	6.99	7.43	7.83	5.68	5.3	1.61	3.57	4.18	2.43	3.87	6.758333333	3.493333333
gene11639	PLXNB2	plexin B2	1.294	0.371504236	0.006301213	0.021508199	yes	up	20.7	26.67	23.3	15.01	21.02	17.07	24.39	18.21	13.42	17.49	14.34	11.91	20.62833333	16.62666667
gene11643	CUNH14orf37	chromosome unknown C14orf37 homolog	92.769	6.535573546	1.41E-23	2.39E-21	yes	up	12.57	7.08	6.05	6.66	1.85	4.23	0.12	0	0.07	0	0.07	0.11	6.406666667	0.061666667
gene11644	SLC35F4	solute carrier family 35 member F4, transcript variant X1	43.727	5.450444779	6.17E-08	9.06E-07	yes	up	0.98	0.53	0.22	1.7	0.9	0.91	0	0	0.08	0	0	0	0.873333333	0.013333333
gene11646	CUNH14orf105	chromosome unknown C14orf105 homolog	5.962	2.575823485	3.32E-11	9.59E-10	yes	up	4.45	4.26	4.56	7.66	2.51	2.57	0.17	0.68	0.57	0.77	0.48	0.79	4.335	0.576666667
gene11647	LOC110352961	uncharacterized LOC110352961	4.947	2.306467632	0.000955513	0.004424288	yes	up	0.57	1.1	1.06	0.27	0.09	0.47	0.26	0.1	0	0.12	0.05	0.04	0.593333333	0.095
gene11656	CUNH18orf25	chromosome unknown C18orf25 homolog	0.349	-1.518721501	0.0001241	0.00076476	yes	down	0.3	0.2	0.36	0.49	0.23	0.19	1.46	0.59	0.69	0.3	0.81	0.43	0.295	0.713333333
gene11658	ATP5A1	ATP synthase, H+ transporting, mitochondrial F1 complex, alpha subunit 1, cardiac muscle	0.694	-0.526058821	0.003607885	0.013410178	yes	down	492.05	575.22	565.49	550.43	363.01	507.66	1042.15	563.71	700.01	577.88	692.68	425.88	508.9766667	667.0516667
gene11659	PSTPIP2	proline-serine-threonine phosphatase interacting protein 2	0.379	-1.401378217	0.03196352	0.079932677	yes	down	0.04	0.1	0.05	0.48	0.29	0.14	1.13	0.16	0.42	0.26	0.27	0.24	0.183333333	0.413333333
gene11660	EPG5	ectopic P-granules autophagy protein 5 homolog	0.469	-1.091665489	4.02E-09	7.78E-08	yes	down	0.8	1.16	0.64	0.83	0.85	0.62	1.97	1.68	1.61	1.09	1.39	0.97	0.816666667	1.451666667
gene11669	LOC101797170	septin-10, transcript variant X3	1.543	0.625329241	0.003533939	0.013176202	yes	up	2.69	3.31	3.4	2.58	4.53	3.34	2.6	1.29	1.74	1.2	1.54	2.17	3.308333333	1.756666667
gene11673	RRP9	ribosomal RNA processing 9, small subunit (SSU) processome component, homolog (yeast)	1.436	0.521818667	0.002171689	0.008792558	yes	up	29.41	30.76	37.63	24.48	24.97	21.96	11.91	17.86	15.52	15.89	16.09	17.24	28.20166667	15.75166667
gene11675	TEX264	testis expressed 264, transcript variant X2	0.545	-0.876975832	4.01E-06	3.75E-05	yes	down	54.04	91.15	71.38	55.67	54.93	63.01	92.25	139.69	86.85	88.89	88.51	85.22	65.03	96.90166667
gene11683	LAS1L	LAS1 like, ribosome biogenesis factor, transcript variant X1	1.267	0.341465255	0.002797236	0.010880916	yes	up	15.19	15.99	17.61	14.09	13.87	10.98	10.6	10.02	11.27	8	9.59	7.42	14.62166667	9.483333333
gene11689	LOC101800949	rho GTPase-activating protein 20-like, transcript variant X1	1.815	0.860235765	2.89E-05	0.000215291	yes	up	1.48	2.05	2.48	2.24	1.32	1.34	0.82	0.64	1.21	0.75	0.49	0.97	1.818333333	0.813333333
gene1169	HARS	histidyl-tRNA synthetase	1.257	0.329755231	0.023347098	0.062170999	yes	up	39.22	49.84	57.56	41.54	36.05	32.5	25.54	22.14	27.42	27.95	29.2	31.84	42.785	27.34833333
gene11695	HEPH	hephaestin, transcript variant X1	1.42	0.50627826	0.009766038	0.030831428	yes	up	7.21	7.56	10.54	11.91	7.57	4.87	5.4	5.99	5.79	2.62	4.19	4.13	8.276666667	4.686666667
gene11697	LOC101803913	probable G-protein coupled receptor 83	31.413	4.973306329	1.18E-05	9.76E-05	yes	up	0.22	0.04	0.1	0.24	0.04	0.48	0	0	0.02	0	0	0	0.186666667	0.003333333
gene11700	EDA2R	ectodysplasin A2 receptor	2.307	1.206101978	0.006344925	0.021630569	yes	up	1.82	3.71	1.87	1.97	0.65	0.89	1.54	0.61	1.14	0.23	0.33	0.19	1.818333333	0.673333333
gene11701	AR	androgen receptor	0.331	-1.594846436	0.001605988	0.006857525	yes	down	0.49	3.84	1.42	2.94	0.41	1.37	5.93	8.62	4.54	0.85	2.74	3.09	1.745	4.295
gene11710	TRIM2	tripartite motif containing 2, transcript variant X8	0.508	-0.976866355	6.59E-05	0.000441004	yes	down	1.15	1.61	2.12	0.99	1.23	0.85	3.65	1	3.13	1.61	2.1	1.54	1.325	2.171666667
gene11711	MND1	meiotic nuclear divisions 1	3.022	1.59557246	0.001074831	0.004876252	yes	up	1.22	1.5	5.79	0.76	1.85	1.86	0.4	0.47	1.01	0.3	0.75	0.51	2.163333333	0.573333333
gene11725	LOC101793952	uncharacterized LOC101793952, transcript variant X1	0.668	-0.581997163	0.001302362	0.005734781	yes	down	6.15	12.47	9.92	7.19	8.68	8.83	15.26	12.11	14.61	7.07	10.38	8.81	8.873333333	11.37333333
gene11736	LOC101796503	vasopressin V1a receptor	0.069	-3.858387562	0.00486926	0.017358132	yes	down	0.04	0	0	0.02	0.02	0.06	0	0.09	0.85	0.02	0.02	0.8	0.023333333	0.296666667
gene11749	PDE3B	phosphodiesterase 3B	0.603	-0.72901589	6.97E-05	0.000462633	yes	down	4.31	5.35	4.66	4.45	5.28	3.24	9.06	5.63	9.49	3.37	5.48	5.11	4.548333333	6.356666667
gene11752	INSC	inscuteable homolog (Drosophila), transcript variant X1	0.175	-2.512201158	0.000389979	0.002048494	yes	down	0.13	0	0.18	0.18	0.2	0.19	1.44	2.04	3.9	1.06	2.04	0.21	0.146666667	1.781666667
gene11753	LOC106017560	uncharacterized LOC106017560, transcript variant X1	0.178	-2.493436758	0.007731533	0.025570797	yes	down	0.04	0.04	0.04	0.08	0	0.08	0.16	0.48	0	0.3	0.05	0.09	0.046666667	0.18
gene11755	SOX6	SRY-box 6, transcript variant X1	0.552	-0.8573321	1.64E-05	0.000130941	yes	down	0.4	0.44	0.66	0.48	0.56	0.46	1.13	0.54	0.87	0.61	0.89	0.49	0.5	0.755
gene11758	CUNH11orf58	chromosome unknown C11orf58 homolog	1.401	0.486318545	0.012754368	0.038462005	yes	up	27.95	23.98	28.85	23.18	26.78	23.2	14.18	8.82	15.09	17.56	14.77	19.4	25.65666667	14.97
gene11764	AKAP1	A-kinase anchoring protein 1, transcript variant X1	0.355	-1.493098847	7.50E-15	4.01E-13	yes	down	12.5	21.3	14.45	14.37	11.45	12.34	43.8	46.07	34.09	21.18	32.15	24.15	14.40166667	33.57333333
gene11765	NF1	neurofibromin 1, transcript variant X1	0.815	-0.294244402	0.025039153	0.065847432	yes	down	1.25	1.25	1.43	1.48	1.1	0.94	1.74	1.09	1.69	0.98	1.11	1.02	1.241666667	1.271666667
gene11769	WSB1	WD repeat and SOCS box containing 1	1.476	0.561345222	0.005319841	0.018727561	yes	up	22.67	18.77	31.4	26.32	28.18	12.14	13.16	8.59	19.45	13.28	9.84	12.54	23.24666667	12.81
gene11772	NOS2	nitric oxide synthase 2, transcript variant X1	0.402	-1.314353488	0.02433208	0.06435289	yes	down	0.04	0.95	0.39	0.13	0.04	0.45	1.62	0.14	0.86	0.37	0.23	0.08	0.333333333	0.55
gene11774	NLK	nemo like kinase, transcript variant X1	1.234	0.303152338	0.045079957	0.104940827	yes	up	3.75	4.82	4.47	4.16	4.75	3.52	3.51	2.15	4.01	2.7	2.19	3.03	4.245	2.931666667
gene11775	TMEM97	transmembrane protein 97	0.645	-0.633618827	5.58E-06	5.02E-05	yes	down	102.4	110.35	104.02	85.34	107.46	102.13	169.72	97.89	161.59	105.52	136.11	123.11	101.95	132.3233333
gene11781	PAFAH1B1	platelet activating factor acetylhydrolase 1b regulatory subunit 1	0.761	-0.393084452	0.000323522	0.001745973	yes	down	15.27	20.77	18.89	15.04	16.72	11.59	18.62	15.06	21.63	15.01	17.46	17.83	16.38	17.60166667
gene11782	CLUH	clustered mitochondria homolog	0.434	-1.204011255	1.96E-16	1.37E-14	yes	down	41.83	63.57	52.58	40.4	42.84	36.42	114.28	106.33	96.75	58.49	79.72	73.91	46.27333333	88.24666667
gene11783	LOC101790736	coiled-coil domain-containing protein 92	0.409	-1.288123373	0.020912229	0.057115334	yes	down	0.24	0.59	0.13	0.46	0.26	0.13	1.02	0.81	0.22	0.65	0.66	0.2	0.301666667	0.593333333
gene11796	PITPNM3	PITPNM family member 3	1.893	0.920423491	9.17E-06	7.80E-05	yes	up	0.82	0.78	1.35	1.36	1.21	0.69	0.73	0.35	0.48	0.4	0.34	0.4	1.035	0.45
gene1180	UBE2D2	ubiquitin conjugating enzyme E2 D2, transcript variant X1	0.792	-0.335815092	0.012796151	0.038560105	yes	down	37.73	42.19	38.65	33	43.15	33.79	38.97	33.58	47.29	40.63	35.99	41.17	38.085	39.605
gene11801	LOC110352991	uncharacterized LOC110352991	2.789	1.4798361	6.20E-07	7.18E-06	yes	up	1.19	0.8	1.19	1.99	1.21	0.6	0.46	0.17	0.57	0.19	0.32	0.39	1.163333333	0.35
gene11804	LOC106017580	uncharacterized LOC106017580	1.517	0.601321064	0.009919899	0.031228025	yes	up	8.32	6.64	8.65	7.66	4.66	4.89	3.85	4.84	4.47	3.77	3.59	4.15	6.803333333	4.111666667
gene11807	ZCCHC2	zinc finger CCHC-type containing 2	0.572	-0.805684953	1.56E-05	0.000125114	yes	down	2.51	4.31	2.54	3.23	2.69	2.03	6.14	5.28	4.2	3.16	3.29	3.12	2.885	4.198333333
gene11809	TNFRSF11A	TNF receptor superfamily member 11a	0.74	-0.434403707	0.0022906	0.009188074	yes	down	15.16	19.64	13.32	14.58	13.74	12.93	18.03	19.56	19.07	13.99	15.4	13.91	14.895	16.66
gene11812	PIGN	phosphatidylinositol glycan anchor biosynthesis class N, transcript variant X1	0.439	-1.187395984	0.043436458	0.101807297	yes	down	0.1	0.48	0.3	0.22	0.35	0.21	0.89	0.85	0.06	0.16	0.68	0.32	0.276666667	0.493333333
gene11815	LOC110352996	uncharacterized LOC110352996	1.943	0.958155771	0.000205289	0.00117869	yes	up	11.28	9.46	8.48	9.27	7.43	9.03	3	2.12	6.25	4.22	3.52	4.16	9.158333333	3.878333333
gene11816	SLC37A2	solute carrier family 37 member 2, transcript variant X1	1.372	0.456520715	0.008095794	0.026531396	yes	up	20.41	15.37	16.04	16.22	15.22	14.33	9.73	11.18	8.54	10.49	9.28	9.97	16.265	9.865
gene11817	CCDC15	coiled-coil domain containing 15	1.834	0.875289846	5.79E-05	0.000394025	yes	up	6.63	8.99	14.53	7.7	7.29	6.31	3.68	3.48	2.99	4.68	2.94	4.59	8.575	3.726666667
gene1182	CXXC5	CXXC finger protein 5, transcript variant X2	1.359	0.442993782	0.004718607	0.016909127	yes	up	14.74	18.55	19.77	17.96	16.77	11.11	9.13	9.5	14.62	9.74	6.6	9.98	16.48333333	9.928333333
gene11822	ESAM	endothelial cell adhesion molecule	0.664	-0.589916417	0.007370366	0.024540007	yes	down	2.74	7.69	7.45	6.25	5.06	5.48	10.51	6.03	6.23	7.51	6.36	5.42	5.778333333	7.01
gene11827	PUS3	pseudouridylate synthase 3, transcript variant X2	2.128	1.089608413	1.28E-05	0.000104671	yes	up	6.2	6.02	7.8	7.8	5.95	6.21	2.7	3.25	1.79	3.82	1.44	2.22	6.663333333	2.536666667
gene11828	HYLS1	HYLS1, centriolar and ciliogenesis associated, transcript variant X1	1.974	0.980911303	0.001139224	0.005124725	yes	up	1.91	2.34	4.15	1.97	1.69	1.52	0.75	1.38	0.74	0.99	0.87	0.62	2.263333333	0.891666667
gene11832	LOC101802677	zinc finger SWIM domain-containing protein 6-like	0.501	-0.995794224	0.00186481	0.007764373	yes	down	2.18	0.44	1.59	0.76	1.14	0.82	1.86	0.77	0.78	0.63	1.65	1.64	1.155	1.221666667
gene11835	WNT10A	Wnt family member 10A	24.661	4.624139678	2.65E-05	0.000199241	yes	up	0.38	0.41	0.55	0.28	0.76	0.07	0	0	0	0	0	0	0.408333333	0
gene11839	LOC101802865	sterol 26-hydroxylase, mitochondrial	0.361	-1.468400489	2.05E-08	3.45E-07	yes	down	245.76	277.89	291.99	238.59	254.51	284.41	485.98	1210.3	499.38	480.09	498.94	417.7	265.525	598.7316667
gene1184	NRG2	neuregulin 2	0.684	-0.546982952	0.048379647	0.110969078	yes	down	4.33	6.79	7.41	7.71	7.9	11.23	8.3	9.81	7.36	8.76	12.47	9.87	7.561666667	9.428333333
gene11844	ZNF142	zinc finger protein 142	1.378	0.462379012	0.007593796	0.025202217	yes	up	2.03	5.95	3.9	2.86	2.52	2.72	1.99	2.49	1.21	1.24	1.47	3.01	3.33	1.901666667
gene11848	VIL1	villin 1	8.539	3.094087113	4.50E-09	8.61E-08	yes	up	18.34	3.99	13.53	2.02	8	0.92	0.97	0.97	0	0.18	0.27	0.32	7.8	0.451666667
gene11849	RAB11FIP2	RAB11 family interacting protein 2	1.844	0.88266123	5.85E-07	6.82E-06	yes	up	6.46	5.47	6.76	4.59	7.01	6.1	2.7	1.45	2.55	2.05	2.35	1.99	6.065	2.181666667
gene11858	CACUL1	CDK2 associated cullin domain 1	0.756	-0.403437502	0.021967319	0.059398936	yes	down	15.3	16.17	11.16	10.94	16.31	13.94	19.44	10.79	17.99	15.33	14.74	13.93	13.97	15.37
gene1186	LOC101796010	uncharacterized LOC101796010	1.371	0.45541463	0.016324611	0.046846094	yes	up	11.38	12.84	10.78	9.39	13.4	8.69	3.61	4.1	8.45	6.06	6.89	8.55	11.08	6.276666667
gene11861	LOC110353009	uncharacterized LOC110353009	7.752	2.954649269	5.56E-13	2.18E-11	yes	up	3.65	1.49	3.68	5.09	1.65	2.14	0.19	0.37	0.37	0.35	0.11	0.44	2.95	0.305
gene11864	SFXN4	sideroflexin 4	0.615	-0.702045625	4.67E-05	0.000325688	yes	down	13.21	16.21	13.35	8.89	10.24	11.04	19.24	11.5	17.85	15.76	15.03	18.46	12.15666667	16.30666667
gene11865	PRDX3	peroxiredoxin 3	0.781	-0.357066572	0.035400251	0.086703477	yes	down	189.19	159.66	145.11	129.58	186.15	144.87	139.23	176.14	230.74	159.33	152.96	143.78	159.0933333	167.03
gene11867	GRK5	G protein-coupled receptor kinase 5, transcript variant X1	0.572	-0.805082414	8.72E-10	1.94E-08	yes	down	11.36	12.72	13.25	11.86	13.4	8.2	11.58	13.42	18.9	11.6	15.04	14.53	11.79833333	14.17833333
gene11870	TIAL1	TIA1 cytotoxic granule associated RNA binding protein like 1, transcript variant X1	0.7	-0.514435816	0.000159445	0.000945694	yes	down	2.16	1.95	2.48	2.1	2.47	1.71	2.87	1.82	3.25	2.25	2.45	2.7	2.145	2.556666667
gene11873	INPP5F	inositol polyphosphate-5-phosphatase F	1.367	0.450920371	0.025768699	0.067468449	yes	up	1.92	3.72	2.12	2.51	1.95	2.23	1.59	1.33	1.91	1.11	1.18	1.19	2.408333333	1.385
gene11875	SEC23IP	SEC23 interacting protein	0.805	-0.312312493	0.037303628	0.090471366	yes	down	3.69	6.47	4.92	5.7	5.14	3.77	7.57	5.06	6.14	4.25	4.6	3.87	4.948333333	5.248333333
gene11880	WDR11	WD repeat domain 11, transcript variant X1	0.505	-0.986202898	2.11E-08	3.52E-07	yes	down	1.12	1.75	1.81	1.55	1.33	0.97	2.88	2.14	3.46	1.51	2.36	1.62	1.421666667	2.328333333
gene11883	LOC110353014	uncharacterized LOC110353014	12.058	3.591908345	0.003021539	0.011573136	yes	up	0.09	0.06	0.03	0.17	0.13	0	0	0.03	0	0	0	0	0.08	0.005
gene11885	FGFR2	fibroblast growth factor receptor 2, transcript variant X1	1.989	0.992284993	0.000719676	0.00346278	yes	up	10.4	11.07	14.35	25.87	6.47	7.02	8.82	4.86	7.01	2.59	3.43	5.31	12.53	5.336666667
gene11888	NSMCE4A	NSE4 homolog A, SMC5-SMC6 complex component	1.216	0.282174318	0.048604799	0.111397987	yes	up	10.98	10.63	12.23	10.42	11.94	8.29	8.02	5.02	8.26	6.63	7.49	8.07	10.74833333	7.248333333
gene11894	HTRA1	HtrA serine peptidase 1	1.381	0.465361457	0.008202088	0.026812509	yes	up	30.28	41.66	41.24	45.62	40.09	36.55	26.11	15.49	33.6	26.91	26.41	18.67	39.24	24.53166667
gene11904	LOC101800699	Ig lambda chain C region-like	1.789	0.83926866	0.007267077	0.024269169	yes	up	101.84	54.92	68.63	99.65	77.58	21.57	31.73	26.35	19.07	46.11	36.67	29.51	70.69833333	31.57333333
gene11911	LOC101801270	uncharacterized LOC101801270	0.443	-1.174774595	0.040401612	0.096241571	yes	down	0.16	0.73	1.1	2.43	0.18	0.06	1.09	2.56	1.08	0.83	1.1	0.72	0.776666667	1.23
gene11914	SLC25A1	solute carrier family 25 member 1	0.672	-0.573676938	0.01017501	0.031912328	yes	down	332.33	617.11	655.3	417.5	338.63	375.66	425.36	909.58	495.53	408.57	536.5	466.11	456.0883333	540.275
gene11918	PI4KA	phosphatidylinositol 4-kinase alpha	0.496	-1.012838484	1.05E-08	1.84E-07	yes	down	1.52	3.01	2.69	2.57	2.17	1.69	5.2	3.92	5.2	2.38	3.48	2.7	2.275	3.813333333
gene11919	SERPIND1	serpin family D member 1, transcript variant X2	0.532	-0.90948743	1.06E-05	8.88E-05	yes	down	93.08	160.83	114.47	85.23	163.63	117.56	231.48	168.73	308.81	145.01	169.29	143.63	122.4666667	194.4916667
gene11920	LOC106017606	uncharacterized LOC106017606, transcript variant X1	0.578	-0.790856432	0.00078654	0.003743161	yes	down	0.68	1.11	0.84	0.62	8.16	0.98	4.03	3.27	5.19	1.11	4.17	2.49	2.065	3.376666667
gene11924	HIC2	HIC ZBTB transcriptional repressor 2, transcript variant X2	0.574	-0.801885509	0.007100421	0.023812166	yes	down	0.33	0.67	0.5	0.66	0.46	0.68	0.64	1.27	0.71	0.66	0.74	0.77	0.55	0.798333333
gene11926	YDJC	YdjC chitooligosaccharide deacetylase homolog, transcript variant X1	1.767	0.821703109	6.33E-06	5.61E-05	yes	up	2.39	2.75	3.81	3.06	2.25	1.51	1.45	1.09	1.56	1.26	0.95	1.01	2.628333333	1.22
gene11930	TOP3B	topoisomerase (DNA) III beta	0.506	-0.982015864	2.75E-10	6.82E-09	yes	down	16.87	19.49	16.08	14.3	13.89	14.78	39.99	28.86	29.07	19.34	20.9	20.7	15.90166667	26.47666667
gene11932	PPM1F	protein phosphatase, Mg2+/Mn2+ dependent 1F	0.341	-1.551123204	1.32E-09	2.83E-08	yes	down	0.42	0.77	0.42	0.74	0.34	0.28	2.23	1.26	1.2	0.8	0.91	0.86	0.495	1.21
gene11936	YPEL1	yippee like 1	0.558	-0.840480311	0.000187337	0.001090865	yes	down	16.81	24.8	13.13	12.82	24.44	17.39	23.8	32.88	25.52	29.88	26.27	24.45	18.23166667	27.13333333
gene11940	LOC101802434	protein DENND6B	0.664	-0.589892305	0.032687391	0.081446554	yes	down	0.53	1.74	1.25	1.15	0.76	0.5	1.38	1.16	0.76	1.07	1.53	1.17	0.988333333	1.178333333
gene11950	LOC101803570	probable 2-ketogluconate reductase	1.598	0.676162287	0.014103322	0.041601038	yes	up	1.72	1.52	1.48	1.57	0.92	1.05	0.74	0.32	0.78	0.83	0.84	0.71	1.376666667	0.703333333
gene11952	ADNP2	ADNP homeobox 2, transcript variant X1	0.661	-0.597833514	0.00412757	0.015065265	yes	down	1.8	2.6	2.83	3.2	1.47	1.54	4.54	2.87	2.8	1.61	2.18	2.5	2.24	2.75
gene11953	RECK	reversion inducing cysteine rich protein with kazal motifs, transcript variant X1	0.602	-0.732380545	0.001799916	0.007530347	yes	down	0.86	1.74	3.35	3.35	2.34	1.95	2.41	2.23	2.5	1.31	2.17	2.51	2.265	2.188333333
gene11955	JPH1	junctophilin 1, transcript variant X1	2.87	1.520880386	0.000442415	0.002285974	yes	up	0.29	0.44	0.43	0.42	0.11	0.29	0.17	0.05	0.09	0.04	0.08	0.18	0.33	0.101666667
gene11977	LACTB2	lactamase beta 2	1.385	0.470055039	0.009999612	0.031423918	yes	up	17.49	19.19	16.54	10.89	19.55	13.39	10.62	8.35	12.44	8.07	11.51	7.15	16.175	9.69
gene11978	TRAM1	translocation associated membrane protein 1	0.75	-0.414131742	0.000422801	0.002197267	yes	down	24.94	29.19	27.35	22	29.82	19.64	30.15	22.75	32.29	25.04	28.43	28.89	25.49	27.925
gene1198	UBTD2	ubiquitin domain containing 2	1.301	0.380159263	0.014233155	0.041932392	yes	up	2.22	2.01	2.12	2.33	2.01	1.14	1.51	1.35	1.39	1.2	0.98	1.06	1.971666667	1.248333333
gene11980	NCOA2	nuclear receptor coactivator 2, transcript variant X2	0.732	-0.450487598	0.003911715	0.014383306	yes	down	2.75	3.75	3.06	3.12	3.47	2.49	4.1	4.55	3.61	2.84	2.47	3.37	3.106666667	3.49
gene11983	ATP9B	ATPase phospholipid transporting 9B (putative), transcript variant X1	0.748	-0.418260994	0.019416789	0.053963884	yes	down	0.9	1.14	1.41	1.09	1.36	0.82	1.66	1.14	1.67	0.7	0.92	0.96	1.12	1.175
gene11987	PLCXD1	phosphatidylinositol specific phospholipase C X domain containing 1, transcript variant X2	0.449	-1.15422734	8.67E-05	0.000558412	yes	down	5.45	15.1	6.39	7.97	9.71	12.73	27.54	12.38	18.84	7.83	18.31	23.79	9.558333333	18.115
gene11990	JADE3	jade family PHD finger 3	0.609	-0.715784949	0.018319607	0.051490909	yes	down	0.34	0.71	0.34	0.31	0.33	0.25	0.74	0.31	0.63	0.23	0.51	0.69	0.38	0.518333333
gene12	SDF4	stromal cell derived factor 4	0.7	-0.515543603	0.00013445	0.000818715	yes	down	33.35	52.41	49.41	32.92	46.84	36.07	60.55	46.83	60.51	37.73	41.22	50.05	41.83333333	49.48166667
gene12002	CUNH9orf64	chromosome unknown C9orf64 homolog, transcript variant X1	1.755	0.811813533	0.001777901	0.007452154	yes	up	8.53	6.08	7.2	9.92	6.83	7.06	3.23	2.72	3.94	4.37	1.74	5.32	7.603333333	3.553333333
gene12008	LOC101798568	2-oxoglutarate dehydrogenase, mitochondrial, transcript variant X1	0.598	-0.740654899	0.01223981	0.037147637	yes	down	13.28	32.2	32.62	32.87	15.01	11.3	36.33	54.14	25.3	17.24	28.96	19.4	22.88	30.22833333
gene12009	CKAP2L	cytoskeleton associated protein 2 like	1.528	0.611845911	8.98E-05	0.000573669	yes	up	6.24	6.02	8.68	5.19	5.68	5.2	3.67	3.36	3.07	3.07	2.82	3.79	6.168333333	3.296666667
gene1201	SH3PXD2B	SH3 and PX domains 2B, transcript variant X1	0.331	-1.595746504	1.16E-11	3.63E-10	yes	down	1.22	1.75	1.65	2.04	1	1.19	4.99	5.03	1.94	3.14	3.16	3.41	1.475	3.611666667
gene12013	ANXA4	annexin A4	5.938	2.569965762	8.18E-23	1.31E-20	yes	up	115.52	83.15	106.99	234.33	61	65.95	19.43	13.25	17.66	13.99	11.95	15.63	111.1566667	15.31833333
gene12025	EXOSC10	exosome component 10	1.321	0.401910948	0.0044537	0.016104336	yes	up	7.97	7.36	10.53	8.08	7.18	6.4	7.51	4.29	5.77	3.73	3.61	5.04	7.92	4.991666667
gene12026	MTOR	mechanistic target of rapamycin, transcript variant X1	0.569	-0.813964116	1.85E-06	1.90E-05	yes	down	1.54	2.55	2.69	2.16	1.67	1.28	3.55	3.54	3.24	1.75	2.62	2.38	1.981666667	2.846666667
gene12028	UBIAD1	UbiA prenyltransferase domain containing 1	0.73	-0.45432385	0.009985862	0.031394433	yes	down	1.14	1.44	1.65	1.7	1.44	1.21	2.46	1.78	1.5	1.34	0.99	1.68	1.43	1.625
gene12029	DISP3	dispatched RND transporter family member 3, transcript variant X4	0.378	-1.402910679	0.003646594	0.013533062	yes	down	0.07	0.03	0.08	0.11	0.07	0.01	0.23	0.14	0.1	0.2	0.04	0.15	0.061666667	0.143333333
gene1203	LOC101801429	netrin-3	4.931	2.301821706	5.47E-10	1.28E-08	yes	up	4.44	1.59	3.82	4.51	2.06	2.25	0.42	0.36	0.61	0.38	0.21	1.12	3.111666667	0.516666667
gene12034	LOC101804457	F-box only protein 6	1.428	0.514108669	0.001216854	0.005417996	yes	up	5.66	6.86	6.25	5.85	5.12	4.04	4.81	3.22	2.61	2.7	3.22	2.85	5.63	3.235
gene12038	AGTRAP	angiotensin II receptor associated protein	1.474	0.559311744	0.040181971	0.095787796	yes	up	11.45	13.82	9.46	6.34	10.19	7.09	7.48	4.23	3.66	5.73	2.77	8.59	9.725	5.41
gene12039	CUNH1orf167	chromosome unknown C1orf167 homolog	2.558	1.355159092	2.05E-06	2.08E-05	yes	up	0.69	0.39	0.58	0.37	0.69	0.53	0.16	0.18	0.22	0.26	0.13	0.12	0.541666667	0.178333333
gene12041	CLCN6	chloride voltage-gated channel 6	0.428	-1.224722934	5.08E-07	6.02E-06	yes	down	1.32	3.62	1.7	1.34	2.45	2.02	6.02	4.7	4.17	3.18	2.86	3.48	2.075	4.068333333
gene12042	NPPA	natriuretic peptide A	0.224	-2.159758743	0.001392538	0.006043017	yes	down	0	0.04	0.01	0.01	0.01	0.01	0.05	0.03	0.07	0.05	0.07	0.03	0.013333333	0.05
gene12046	PLOD1	procollagen-lysine,2-oxoglutarate 5-dioxygenase 1	0.533	-0.908579412	2.36E-08	3.88E-07	yes	down	5.81	8.61	4.94	6.23	6.43	4.69	12.75	9.87	11.5	6.6	9.53	7.3	6.118333333	9.591666667
gene12048	MIIP	migration and invasion inhibitory protein	4.552	2.186577525	0.038009281	0.091857361	yes	up	0.03	0.09	0.17	0.08	0.17	0.06	0	0	0	0.05	0	0.06	0.1	0.018333333
gene12050	LOC110353042	uncharacterized LOC110353042	5.691	2.508716502	0.02282463	0.061153504	yes	up	0.11	0.03	0.12	0.19	0.09	0.12	0	0	0.03	0.06	0	0	0.11	0.015
gene12052	VPS13D	vacuolar protein sorting 13 homolog D, transcript variant X1	0.602	-0.731172788	2.52E-08	4.10E-07	yes	down	1.19	1.77	1.91	1.52	1.63	1.11	2.7	1.98	2.83	1.56	1.82	1.65	1.521666667	2.09
gene12054	DHRS3	dehydrogenase/reductase 3, transcript variant X2	0.546	-0.873207797	2.42E-06	2.39E-05	yes	down	4.74	7.47	6.23	3.61	6.06	5.69	10.38	10.33	8.11	7.15	8.54	6.69	5.633333333	8.533333333
gene12059	LRRC38	leucine rich repeat containing 38, transcript variant X1	2.467	1.302585009	0.002233435	0.008999467	yes	up	0.32	0.54	0.62	0.55	0.59	0.45	0.06	0.18	0.24	0.19	0.29	0.02	0.511666667	0.163333333
gene12066	SEMA7A	semaphorin 7A (John Milton Hagen blood group)	1.397	0.482398248	0.039017597	0.093633116	yes	up	3.67	4.38	4.6	7.24	5.84	4.14	2.43	2.83	2.78	3.5	3.15	4.86	4.978333333	3.258333333
gene12069	STRA6	stimulated by retinoic acid 6	1.388	0.472800051	0.04002599	0.095510981	yes	up	21.41	18.7	32.17	25.45	20.54	15.03	6.24	13.56	13.65	15.01	10.97	14	22.21666667	12.23833333
gene12070	LOC101797242	immunoglobulin superfamily containing leucine-rich repeat protein, transcript variant X1	1.602	0.68028635	0.005508437	0.019250074	yes	up	6.87	13.23	12.66	22.38	6.07	4.72	4.24	3.71	3.54	7.1	3.46	4.67	10.98833333	4.453333333
gene12072	STOML1	stomatin like 1, transcript variant X1	1.781	0.83265168	0.000381479	0.002008249	yes	up	2.69	2.97	4.21	4.32	2.06	1.83	1.06	1.36	1.54	1.23	1.28	1.67	3.013333333	1.356666667
gene12073	PML	promyelocytic leukemia	3.204	1.680054948	2.07E-10	5.24E-09	yes	up	2.26	2.03	3.21	2.64	2.11	1.53	0.51	0.89	0.57	0.36	0.49	0.68	2.296666667	0.583333333
gene12076	COMMD4	COMM domain containing 4	1.683	0.751189335	0.001167942	0.005242428	yes	up	60.12	40.16	39.54	39	37.55	41.45	16.09	18.2	19.65	28.59	19.66	21.78	42.97	20.66166667
gene1208	ADGRG6	adhesion G protein-coupled receptor G6, transcript variant X1	1.615	0.691303793	0.004917788	0.017513757	yes	up	0.75	0.86	0.98	1.09	0.6	0.4	0.67	0.22	0.48	0.22	0.43	0.44	0.78	0.41
gene12081	SNX33	sorting nexin 33	1.941	0.956600779	3.92E-09	7.60E-08	yes	up	22.17	32.02	37.22	28.66	30.5	17.24	11.05	14.53	14.22	11.1	8.91	9.77	27.96833333	11.59666667
gene12086	MANEA	mannosidase endo-alpha, transcript variant X3	0.587	-0.767784434	0.005359376	0.018820653	yes	down	1.49	1.52	2.49	1.68	0.86	0.83	1.9	0.89	1.66	1.55	1.11	0.86	1.478333333	1.328333333
gene12092	GPR63	G protein-coupled receptor 63, transcript variant X5	2.035	1.025290892	0.009087598	0.029027414	yes	up	0.23	0.39	0.56	0.36	0.24	0.1	0.25	0.07	0.1	0.07	0.07	0.19	0.313333333	0.125
gene12095	KLHL32	kelch like family member 32, transcript variant X1	7.442	2.895677823	0.013715135	0.040765454	yes	up	0.07	0.08	0.04	0.21	0.05	0.02	0	0	0	0.02	0.02	0	0.078333333	0.006666667
gene12104	FAXC	failed axon connections homolog	11.822	3.563456013	0.001076884	0.004882576	yes	up	0.05	0.09	0.18	0.22	0.04	0.03	0	0	0	0	0.02	0.02	0.101666667	0.006666667
gene12107	USP45	ubiquitin specific peptidase 45, transcript variant X1	0.706	-0.501718038	0.011862862	0.036249176	yes	down	1.79	3.74	2.67	3.14	2.68	2.72	4.61	2.87	3.02	2.15	4.12	2.89	2.79	3.276666667
gene12108	TSTD3	thiosulfate sulfurtransferase (rhodanese)-like domain containing 3	1.671	0.740650455	0.000156466	0.000931475	yes	up	30.37	22.59	27.96	25.5	25.19	23.76	12.48	9.94	10.03	14.93	11.88	16.05	25.895	12.55166667
gene12121	ELAC1	elaC ribonuclease Z 1	2.348	1.231336738	4.16E-05	0.000295602	yes	up	1.86	2.29	3.41	2.16	1.54	1.73	0.43	0.85	0.9	0.74	0.62	0.83	2.165	0.728333333
gene12122	ME2	malic enzyme 2, transcript variant X1	1.317	0.397640659	0.042216466	0.09959733	yes	up	4.11	5.93	6.77	7.16	6.51	4.47	6.79	4.12	3.12	4.37	3.22	2.07	5.825	3.948333333
gene12126	SKA1	spindle and kinetochore associated complex subunit 1, transcript variant X2	2.349	1.23227515	0.01137078	0.034961014	yes	up	0.76	0.73	2.37	1.13	0.53	0.12	0.32	0.21	0.37	0.36	0.34	0.24	0.94	0.306666667
gene12129	CFAP53	cilia and flagella associated protein 53, transcript variant X1	2.182	1.125902733	1.41E-05	0.000114499	yes	up	3.59	2.51	5.46	3.8	3.41	2.07	1.45	1.33	0.85	1.53	0.83	1.66	3.473333333	1.275
gene12130	MYO5B	myosin VB	0.378	-1.403942723	5.61E-08	8.37E-07	yes	down	1.84	3.46	1.95	1.46	1.77	1.43	6.33	7.6	4.56	2.35	3.76	3.18	1.985	4.63
gene12131	ACAA2	acetyl-CoA acyltransferase 2	0.802	-0.318282739	0.041592183	0.098399015	yes	down	379.38	688.76	704.06	436.29	505.12	491.78	546.82	518.28	532.01	525.24	618.63	498.33	534.2316667	539.885
gene12132	LOC101791226	uncharacterized LOC101791226, transcript variant X2	0.345	-1.537199293	0.031324545	0.078664277	yes	down	0.02	0.05	0	0	0.03	0.06	0.12	0.01	0.08	0.05	0.06	0.09	0.026666667	0.068333333
gene12133	LOC101791467	uncharacterized LOC101791467, transcript variant X6	0.135	-2.887841608	0.001021274	0.004673093	yes	down	0.01	0.01	0	0.01	0.01	0	0.07	0.06	0.02	0.04	0.02	0.05	0.006666667	0.043333333
gene12136	FOXA1	forkhead box A1	0.624	-0.679914477	0.017254112	0.048956457	yes	down	14.66	27.28	29.22	29.45	18.27	18.03	33.36	47.78	21.11	23.8	38.14	11.38	22.81833333	29.26166667
gene1214	MED30	mediator complex subunit 30	1.591	0.670313861	0.001804598	0.007546454	yes	up	47.83	35.15	41.71	40.74	48.55	36.74	18.09	12.03	25.47	23.86	19.85	29.04	41.78666667	21.39
gene12140	SSTR1	somatostatin receptor 1	0.425	-1.234640677	2.36E-06	2.35E-05	yes	down	16.59	16.94	22.26	9.01	17.33	5.49	22.62	30.02	24.4	33.65	30.06	20.83	14.60333333	26.93
gene12143	SEC23A	Sec23 homolog A, coat complex II component, transcript variant X3	0.697	-0.521470079	0.005484929	0.019185532	yes	down	8.49	16.3	13.68	11.65	12.04	6.78	14.51	12.92	21.08	8.56	13.46	10.29	11.49	13.47
gene12144	GEMIN2	gem nuclear organelle associated protein 2	1.464	0.549463376	0.012466084	0.037715675	yes	up	3.2	3.78	5.89	4.06	4.33	3.8	2.58	1.38	2.92	1.88	2.42	2.85	4.176666667	2.338333333
gene12145	TRAPPC6B	trafficking protein particle complex 6B, transcript variant X2	0.785	-0.349089883	0.046597989	0.107689968	yes	down	4.65	4.33	4.87	4.04	4.38	3.52	3.48	3.54	6.17	4.64	4.41	5.02	4.298333333	4.543333333
gene12149	ZNF410	zinc finger protein 410, transcript variant X1	1.322	0.402504338	0.001705826	0.007206775	yes	up	12.18	13.95	17.64	11.72	13.39	10.54	9.44	6.69	9.61	7.63	6.48	9.31	13.23666667	8.193333333
gene12153	ENTPD5	ectonucleoside triphosphate diphosphohydrolase 5	0.36	-1.472331961	1.71E-08	2.92E-07	yes	down	14.44	46.47	31.22	20.33	19.52	18.37	59.38	58.01	85.71	30.54	70.46	36.24	25.05833333	56.72333333
gene12155	ALDH6A1	aldehyde dehydrogenase 6 family member A1	0.481	-1.05477572	3.16E-07	3.92E-06	yes	down	46.54	100.11	54.47	54.65	55.21	47.98	149.66	129.16	95.89	62.28	102.92	77.97	59.82666667	102.98
gene12160	ABCD4	ATP binding cassette subfamily D member 4	1.83	0.871911528	7.52E-08	1.08E-06	yes	up	6.7	6.25	8.15	7.34	6.04	4.64	2.53	3.31	2.71	2.86	2.6	3.27	6.52	2.88
gene12165	LTBP2	latent transforming growth factor beta binding protein 2	2.622	1.390411224	2.48E-05	0.000188066	yes	up	15.14	6.91	1.64	15.86	5.12	4.98	0.94	1.13	0.65	0.64	0.6	0.91	8.275	0.811666667
gene12169	FCF1	FCF1 rRNA-processing protein	1.26	0.333765051	0.00846064	0.027476535	yes	up	27.19	37.12	35.86	31.48	27.63	27.35	18.27	20.25	21.72	18.98	21.04	20.09	31.105	20.05833333
gene12172	TC2N	tandem C2 domains, nuclear, transcript variant X3	5.911	2.56345217	1.47E-14	7.64E-13	yes	up	1.74	1.89	1.08	3.11	1.29	0.79	0.33	0.1	0.27	0.13	0.29	0.24	1.65	0.226666667
gene12173	LOC106017685	uncharacterized LOC106017685, transcript variant X2	1.98	0.985764333	0.017833453	0.05032219	yes	up	0.18	0.07	0.3	0.32	0.26	0.15	0.16	0.08	0.05	0.07	0.03	0.15	0.213333333	0.09
gene1218	RIBC2	RIB43A domain with coiled-coils 2	1.871	0.903435333	0.030039396	0.076066721	yes	up	0.25	0.44	0.63	0.44	0.2	0.21	0.24	0.14	0.16	0.09	0.14	0.17	0.361666667	0.156666667
gene12180	CPSF2	cleavage and polyadenylation specific factor 2, transcript variant X1	0.794	-0.332447642	0.021922734	0.05930874	yes	down	2.14	3.13	3.27	1.81	2.55	2.14	3.22	2.23	3.39	2.08	2.45	2.35	2.506666667	2.62
gene12182	SLC24A4	solute carrier family 24 member 4, transcript variant X1	0.631	-0.664024296	0.009324836	0.029653433	yes	down	0.15	0.2	0.18	0.14	0.23	0.21	0.33	0.21	0.22	0.21	0.24	0.25	0.185	0.243333333
gene12186	CHGA	chromogranin A	9.255	3.210198827	5.42E-17	4.12E-15	yes	up	4.35	2.26	4.83	7.46	2.14	2.09	0.42	0.24	0.38	0.46	0.24	0.26	3.855	0.333333333
gene12187	ITPK1	inositol-tetrakisphosphate 1-kinase	1.459	0.54529491	0.010938769	0.03384991	yes	up	7.11	5.92	7.36	13.14	5.44	4.89	6.11	3.15	5.1	2.76	3.9	4.08	7.31	4.183333333
gene12189	UBR7	ubiquitin protein ligase E3 component n-recognin 7 (putative)	0.749	-0.416586511	0.000558905	0.002797835	yes	down	11.01	17.33	15.46	14.39	13.01	10.92	16.84	15.6	18.56	10.73	14.91	13.54	13.68666667	15.03
gene1219	FBLN1	fibulin 1	0.754	-0.407747053	0.000124175	0.000764895	yes	down	34.04	41.39	42.99	32.81	33.38	24.01	51.97	45.4	42.78	34.83	35.51	35.03	34.77	40.92
gene12198	DDX24	DEAD-box helicase 24	1.278	0.3539223	0.022954655	0.061433187	yes	up	5.21	6.52	9.22	6.15	5.9	5.2	6.05	4.37	4.34	3.09	4.08	2.81	6.366666667	4.123333333
gene12199	PPP4R4	protein phosphatase 4 regulatory subunit 4, transcript variant X1	9.662	3.272253341	5.05E-07	6.00E-06	yes	up	0.29	0.11	0.47	0.36	0.36	0.15	0.03	0	0.02	0	0.04	0.06	0.29	0.025
gene12202	LOC101803572	alpha-1-antiproteinase	0.519	-0.945135484	1.71E-06	1.77E-05	yes	down	339.76	342.6	262.29	199.69	351.95	259.53	484.51	486.44	536.94	482.66	512.61	296.11	292.6366667	466.545
gene12203	LOC101803775	alpha-1-antitrypsin	0.246	-2.024751232	1.33E-09	2.85E-08	yes	down	144	108.71	80.57	141.13	191.26	264.38	434.58	759.05	727.85	483.99	602.26	266.18	155.0083333	545.6516667
gene12204	LOC106017690	alpha-1-antitrypsin-like, transcript variant X1	0.223	-2.164431	4.26E-20	4.79E-18	yes	down	20.86	32.39	22.38	14.53	24.13	28.37	92.41	102.06	82.29	88.38	80	50.59	23.77666667	82.62166667
gene12205	LOC101790996	alpha-1-antitrypsin, transcript variant X1	0.318	-1.65065772	7.60E-14	3.56E-12	yes	down	27.61	45.62	27.14	36.52	38.44	52.03	107.33	95.66	127.67	83.54	107.28	92.85	37.89333333	102.3883333
gene12206	LOC101804095	serine protease inhibitor 2.1-like	18.845	4.236117615	2.11E-19	2.16E-17	yes	up	62.23	192.76	306.62	189.34	109.15	220.26	17.49	2.2	13.79	3.69	6.75	5.98	180.06	8.316666667
gene12219	CHRM2	cholinergic receptor muscarinic 2, transcript variant X1	0.336	-1.575164896	2.61E-11	7.64E-10	yes	down	2.11	4.81	3.41	2.47	3.1	3.43	12.91	10.55	15.63	5.6	5.95	6.33	3.221666667	9.495
gene12226	SSBP1	single stranded DNA binding protein 1	1.398	0.483485194	0.006022365	0.020718723	yes	up	122.19	103.08	131.09	102.08	137.08	104.75	53.82	54.21	75.48	81.52	69.81	68.66	116.7116667	67.25
gene12230	AGK	acylglycerol kinase	0.65	-0.622222695	5.19E-06	4.71E-05	yes	down	13.29	21.36	21.42	13.94	16.64	16.01	28.15	19.18	24.97	16.33	19.46	19.97	17.11	21.34333333
gene12232	MRPS33	mitochondrial ribosomal protein S33	1.558	0.63938643	0.004369218	0.0158347	yes	up	35.63	27.58	32.3	26.11	27.87	28.24	9.24	10.63	16.24	19.3	17.54	19.43	29.62166667	15.39666667
gene12233	BRAF	B-Raf proto-oncogene, serine/threonine kinase, transcript variant X1	0.577	-0.793566357	0.000218246	0.001243151	yes	down	0.49	0.55	0.53	0.5	0.74	0.54	1.39	0.77	1.05	0.63	0.57	0.56	0.558333333	0.828333333
gene12236	DENND2A	DENN domain containing 2A	1.411	0.496874434	0.000580335	0.002890016	yes	up	7.19	11.37	13.85	13.33	9.77	9.4	8.15	5.79	5.74	5.68	5.7	6.64	10.81833333	6.283333333
gene12241	SLC37A3	solute carrier family 37 member 3	0.778	-0.362632383	0.00342957	0.012836693	yes	down	5.76	6.82	7.49	6.21	7.75	4.79	7.7	7.97	7.16	5.87	6.29	5.94	6.47	6.821666667
gene12243	KDM7A	lysine demethylase 7A	0.4	-1.323476752	9.20E-07	1.03E-05	yes	down	0.72	1.66	0.59	0.72	0.72	0.52	2.86	1.68	1.49	0.94	1.66	1.77	0.821666667	1.733333333
gene12245	LOC101796443	cystine/glutamate transporter-like, transcript variant X2	0.147	-2.763336968	2.97E-20	3.41E-18	yes	down	24.04	31.14	11.12	17.04	39	38.28	218.4	149.52	178.57	98.39	130.36	129.13	26.77	150.7283333
gene12246	LOC101796889	poly [ADP-ribose] polymerase 12-like	2.47	1.304698926	0.001521287	0.006530768	yes	up	2.53	2.35	2.59	2.65	1.8	0.62	0.4	0.45	0.34	0.42	0.57	1.77	2.09	0.658333333
gene12249	LOC101797243	uncharacterized LOC101797243, transcript variant X2	4.8	2.263084019	1.11E-15	6.88E-14	yes	up	2.46	3.55	3.14	1.54	2.13	2.13	0.53	0.4	0.25	0.52	0.61	0.3	2.491666667	0.435
gene12254	KIAA1549	KIAA1549 ortholog, transcript variant X1	1.611	0.687753423	0.001967736	0.008110707	yes	up	0.71	0.86	0.78	1.08	0.65	0.48	0.65	0.35	0.48	0.19	0.31	0.38	0.76	0.393333333
gene12257	HIPK2	homeodomain interacting protein kinase 2	0.688	-0.539859146	0.00210573	0.008556043	yes	down	81.68	102.53	99.88	94.6	82.97	94.14	158.8	150	89.88	95.22	93.59	88.94	92.63333333	112.7383333
gene12260	TBXAS1	thromboxane A synthase 1, transcript variant X3	1.444	0.530163599	0.009778497	0.030863985	yes	up	1.41	1.67	1.72	1.7	1.97	1.28	1.72	0.64	0.67	0.7	0.79	0.97	1.625	0.915
gene12262	LOC101802866	poly [ADP-ribose] polymerase 12-like	1.554	0.635715676	2.10E-05	0.000162754	yes	up	13.18	12.36	11.44	9.91	14.35	8.44	6.24	6.12	7.64	5.82	4.95	5.71	11.61333333	6.08
gene1228	PPARA	peroxisome proliferator activated receptor alpha	0.523	-0.936135244	2.42E-06	2.39E-05	yes	down	12.06	16.79	12.31	8.82	16.25	11.37	23.93	12.99	27.86	16.41	15.15	16.39	12.93333333	18.78833333
gene12288	GPD1	glycerol-3-phosphate dehydrogenase 1	0.476	-1.069783162	2.92E-07	3.65E-06	yes	down	321.57	523.85	543.87	333.19	293.51	315.61	486.04	1111.52	606.62	542.67	664.63	715.84	388.6	687.8866667
gene1229	CDPF1	cysteine rich DPF motif domain containing 1, transcript variant X1	1.901	0.927063718	3.48E-06	3.30E-05	yes	up	7.93	7.56	7.12	6.06	7.05	4.59	3.24	1.29	3.16	3.38	2.38	2.94	6.718333333	2.731666667
gene12292	RACGAP1	Rac GTPase activating protein 1	2.56	1.356296704	3.72E-06	3.51E-05	yes	up	1.61	2.96	5.11	2.18	2	1.66	0.91	0.46	0.58	0.68	1.27	0.9	2.586666667	0.8
gene12300	CYLD	CYLD lysine 63 deubiquitinase, transcript variant X1	0.693	-0.528940792	0.007670695	0.025410502	yes	down	0.67	1.12	1.32	0.98	0.89	0.84	1.86	0.88	1.25	0.86	1.26	0.89	0.97	1.166666667
gene12305	NKD1	naked cuticle homolog 1, transcript variant X1	3.384	1.758728688	9.39E-05	0.000595301	yes	up	1.09	1.11	1.8	2.96	0.62	0.45	0.43	0.36	0.68	0.08	0.2	0.25	1.338333333	0.333333333
gene12306	LOC106017723	uncharacterized LOC106017723	6.825	2.770804262	0.011832852	0.03617285	yes	up	0.02	0.04	0.08	0.1	0.04	0.01	0.01	0	0	0.02	0	0	0.048333333	0.005
gene12308	BRD7	bromodomain containing 7	1.327	0.408061562	0.031505817	0.078995315	yes	up	15.1	16.19	29.26	17.19	18.27	12.93	11.59	7.25	18.21	9.11	10.41	10.66	18.15666667	11.205
gene12311	PAPD5	poly(A) RNA polymerase D5, non-canonical	0.789	-0.342711835	0.049161453	0.11240366	yes	down	8.11	9.27	9.35	7.52	10.94	6.13	9.74	6.04	13.79	8.05	6.87	9.49	8.553333333	8.996666667
gene12312	ZSWIM5	zinc finger SWIM-type containing 5	2.087	1.061374654	2.55E-05	0.0001933	yes	up	3.89	5.43	5.48	9.32	3.9	2.7	2.25	3.04	2.05	1.31	1.6	1.55	5.12	1.966666667
gene12315	LOC101795149	E3 ubiquitin-protein ligase HECTD3	4.394	2.135584628	3.47E-18	3.08E-16	yes	up	6.75	4.64	8.45	4.99	4.54	2.94	0.64	0.74	0.71	0.97	1.08	1.51	5.385	0.941666667
gene12316	EIF2B3	eukaryotic translation initiation factor 2B subunit gamma	1.845	0.883397996	7.64E-08	1.10E-06	yes	up	17.76	15.29	22.52	18.8	16.6	14.48	8.9	4.82	8.23	7.02	7.82	10.07	17.575	7.81
gene12318	PTCH2	patched 2	3.702	1.888386233	0.000101097	0.000635774	yes	up	0.47	0.65	0.39	2.37	0.41	0.7	0.28	0.19	0.12	0.21	0.19	0.11	0.831666667	0.183333333
gene1232	LOC101795565	zinc finger CCCH-type antiviral protein 1-like	0.779	-0.360502324	0.017792107	0.050235098	yes	down	6.29	9.48	8.84	6.75	7.44	4.07	11.36	6.71	9.89	5.76	5.77	6.75	7.145	7.706666667
gene12320	CHRAC1	chromatin accessibility complex 1	1.685	0.752414828	2.02E-05	0.000157301	yes	up	20.97	17.65	23.08	23.89	18.1	14.59	8.55	8.83	8.91	11.76	8.19	10.05	19.71333333	9.381666667
gene12321	AGO2	argonaute 2, RISC catalytic component, transcript variant X1	0.225	-2.152700382	3.95E-10	9.57E-09	yes	down	0.24	0.64	0.31	0.44	0.29	0.3	3.05	1.88	1.34	0.58	1.13	0.5	0.37	1.413333333
gene12322	PTK2	protein tyrosine kinase 2, transcript variant X5	0.587	-0.7674142	2.76E-07	3.46E-06	yes	down	11.84	15.89	16.72	14.84	14.31	11.23	22.98	25.61	19.58	15.55	15.96	14.83	14.13833333	19.085
gene12328	SUSD6	sushi domain containing 6, transcript variant X1	1.331	0.412602998	0.016987512	0.04838143	yes	up	15.98	19.96	14.14	13.97	14.84	10.48	10.3	12.7	10.66	6.69	10.25	6.73	14.895	9.555
gene1233	ETV6	ETS variant 6	1.528	0.611743821	2.39E-06	2.38E-05	yes	up	16.85	12.99	17	13.94	16.26	11.73	9.3	8.36	8.83	7.71	6.42	7.4	14.795	8.003333333
gene12332	SMOC1	SPARC related modular calcium binding 1, transcript variant X1	0.233	-2.1037754	0.001941918	0.008022689	yes	down	0.04	0.01	0.07	0.03	0.04	0	0.08	0.27	0.07	0.06	0.08	0.07	0.031666667	0.105
gene12338	LOC101799748	desumoylating isopeptidase 2-like, transcript variant X1	0.517	-0.951912166	1.02E-07	1.42E-06	yes	down	7.2	6.71	5.14	6.79	7.21	4.14	15.65	9.35	11.73	6.6	8.65	7.3	6.198333333	9.88
gene12342	TTC9	tetratricopeptide repeat domain 9	2.921	1.546289244	0.001177254	0.005279284	yes	up	0.55	0.51	0.74	1.17	0.74	0.71	0.23	0.05	0.1	0.38	0.31	0.14	0.736666667	0.201666667
gene12347	PCNX1	pecanex homolog 1 (Drosophila), transcript variant X1	0.709	-0.496213406	0.000174911	0.001025261	yes	down	3.64	4.75	4.55	3.62	3.69	3.03	5.68	5.46	5.08	3.4	4.12	3.37	3.88	4.518333333
gene1235	BCL2L14	BCL2 like 14	0.463	-1.111607873	9.06E-08	1.28E-06	yes	down	2.48	3.91	4	1.99	3.18	2.35	8.69	6.65	4.67	4.54	3.45	4.16	2.985	5.36
gene12351	SIPA1L1	signal induced proliferation associated 1 like 1, transcript variant X3	1.569	0.64959589	0.001770816	0.007426786	yes	up	1.65	1.33	1.91	2.14	1.36	0.92	1.38	0.87	0.99	0.5	0.66	0.61	1.551666667	0.835
gene12359	ZFYVE1	zinc finger FYVE-type containing 1	0.511	-0.969341419	6.78E-06	5.98E-05	yes	down	5.97	13.15	8.42	8.85	8.59	9.07	17.49	19.82	12.94	8.46	12.23	15.95	9.008333333	14.48166667
gene1236	LOC110353094	uncharacterized LOC110353094, transcript variant X1	0.56	-0.837701962	0.017899542	0.050469055	yes	down	0.17	0.41	0.21	0.14	0.33	0.13	0.33	0.39	0.5	0.23	0.21	0.38	0.231666667	0.34
gene12360	RBM25	RNA binding motif protein 25, transcript variant X2	0.782	-0.35527571	0.039925493	0.095302807	yes	down	5.82	7.35	8.97	6.32	7.67	4.75	7.37	5.37	9.01	4.38	7.58	9.18	6.813333333	7.148333333
gene12361	PSEN1	presenilin 1, transcript variant X1	0.649	-0.624345464	8.85E-05	0.000567414	yes	down	3.61	6.3	5.08	4.64	4.16	3.16	7.68	6.92	5.94	3.78	5.33	4.48	4.491666667	5.688333333
gene12362	PAPLN	papilin, proteoglycan like sulfated glycoprotein, transcript variant X1	0.412	-1.279379983	0.000227628	0.001290972	yes	down	2.04	2.82	2.33	2.44	0.48	1.42	1.95	7.14	2.97	3.5	3.96	2.51	1.921666667	3.671666667
gene12363	NUMB	NUMB, endocytic adaptor protein	0.744	-0.426825328	0.01701614	0.04844377	yes	down	7.07	7.53	7.21	8.41	4.66	3.57	9.87	8.08	7.35	5.81	5.18	5.66	6.408333333	6.991666667
gene12364	RIOX1	ribosomal oxygenase 1	1.746	0.804051479	6.46E-05	0.000433145	yes	up	7.74	12.33	13.31	11.88	8.82	8.27	5.5	4.6	3.61	6.65	3.76	4.4	10.39166667	4.753333333
gene12367	LOC101796891	acyl-coenzyme A amino acid N-acyltransferase 2-like	1.895	0.92217917	0.0001204	0.000745472	yes	up	13.13	11.17	20.53	16.47	11.67	11.62	5.08	5.32	6.58	4.45	4.33	10.79	14.09833333	6.091666667
gene1237	LRP6	LDL receptor related protein 6	1.491	0.576012932	0.00582424	0.020162555	yes	up	0.98	0.64	1.04	1.06	0.95	0.54	0.73	0.34	0.5	0.52	0.31	0.49	0.868333333	0.481666667
gene12370	PTGR2	prostaglandin reductase 2, transcript variant X1	0.668	-0.582541835	7.16E-05	0.000474046	yes	down	17.89	21.29	18.22	14.49	20.32	17.3	22.9	22.16	28.46	19.1	23.81	19.58	18.25166667	22.66833333
gene12372	TMEM62	transmembrane protein 62, transcript variant X1	0.653	-0.614512779	0.001187114	0.00532018	yes	down	5.2	5.76	4	3.36	4.79	2.37	6.44	4.06	7.59	4.07	4.84	4.91	4.246666667	5.318333333
gene12373	UBR1	ubiquitin protein ligase E3 component n-recognin 1, transcript variant X1	0.587	-0.769687458	8.37E-06	7.19E-05	yes	down	1.16	1.91	1.49	1.51	1.68	1.19	3.04	1.76	3.08	1.47	1.92	1.53	1.49	2.133333333
gene12377	TTBK2	tau tubulin kinase 2, transcript variant X2	0.537	-0.895998039	0.043385755	0.101721623	yes	down	0.03	0.11	0.15	0.17	0.05	0.08	0.11	0.15	0.21	0.06	0.22	0.13	0.098333333	0.146666667
gene12379	CDAN1	codanin 1, transcript variant X2	0.696	-0.523097241	0.004777895	0.017087512	yes	down	0.63	0.71	0.81	0.62	0.75	0.47	1.12	1.02	0.76	0.57	0.67	0.61	0.665	0.791666667
gene1238	MANSC1	MANSC domain containing 1	1.704	0.768695495	7.41E-07	8.44E-06	yes	up	2.42	2.15	2.79	2.61	2.13	1.49	1.16	0.81	1.45	1.1	0.97	1.03	2.265	1.086666667
gene12381	HAUS2	HAUS augmin like complex subunit 2	1.31	0.389878933	0.012121061	0.036896992	yes	up	13.15	16.28	15.64	11.18	14.48	8.71	8.44	6.56	9.62	8.48	7.07	8.41	13.24	8.096666667
gene12384	ZNF106	zinc finger protein 106, transcript variant X1	0.74	-0.434566149	0.001263369	0.005601661	yes	down	3.8	3.16	4.82	4.21	4.79	5.67	4.9	3.15	4.69	6.55	5.05	7.77	4.408333333	5.351666667
gene12387	TMEM87A	transmembrane protein 87A	0.558	-0.841018143	2.07E-11	6.23E-10	yes	down	17.45	27.2	20.12	19.52	18.92	17.86	31.75	29.91	37.73	24.07	32.48	28.44	20.17833333	30.73
gene12391	LOC101798930	ammonium transporter Rh type B	5.541	2.470227074	0.015388461	0.044676879	yes	up	0.66	0.26	0.52	0.13	0.13	0.13	0.06	0	0	0.12	0.07	0	0.305	0.041666667
gene12397	LOC101797790	G patch domain-containing protein 4	1.382	0.466593744	0.016687414	0.047696808	yes	up	23.66	15.95	20.68	20.82	16.61	21.67	11.48	8.78	14.14	13.15	12.15	11.81	19.89833333	11.91833333
gene12398	UBQLN4	ubiquilin 4	0.829	-0.271181066	0.020746406	0.056770285	yes	down	22.67	21.35	28.07	26.44	19.03	14.88	29.75	30.84	23.71	17.33	20.37	20.93	22.07333333	23.82166667
gene1240	DUSP16	dual specificity phosphatase 16, transcript variant X2	0.462	-1.112619422	0.001110563	0.005013493	yes	down	3.63	10.73	4.25	8.31	3.34	5.02	19.26	15.55	9.58	4.78	10.08	4.57	5.88	10.63666667
gene12401	LOC101800252	ras-related protein Rab-11A-like	12.814	3.679685962	2.79E-06	2.72E-05	yes	up	3.65	2.55	3.52	2.51	0.52	0.3	0.49	0	0.11	0.09	0	0.11	2.175	0.133333333
gene12402	MEX3A	mex-3 RNA binding family member A	3.179	1.668532884	0.02436026	0.064380048	yes	up	0.06	0.64	0.38	1.03	0.26	0.49	0.12	0.14	0	0.17	0.07	0.19	0.476666667	0.115
gene12409	LOC110353099	zinc finger CCCH domain-containing protein 3-like	0.261	-1.939036666	0.028640977	0.073308052	yes	down	0.67	0.72	0.85	1.69	0	0.8	3	1.82	2.45	2	3.49	0.89	0.788333333	2.275
gene12412	RHPN1	rhophilin Rho GTPase binding protein 1	2.042	1.029709746	0.000456804	0.002350562	yes	up	1.41	1.24	1.77	1.82	1.01	1.1	0.64	0.86	0.32	0.63	0.39	0.3	1.391666667	0.523333333
gene12416	SYTL1	synaptotagmin like 1	2.11	1.077337358	0.002837376	0.011004303	yes	up	7.3	2.83	10.7	6.6	7.08	8.07	1.53	2.28	4.27	3.5	1.04	3.93	7.096666667	2.758333333
gene12418	WDTC1	WD and tetratricopeptide repeats 1, transcript variant X8	0.755	-0.404525294	0.018366678	0.051573775	yes	down	18.32	17.64	20.24	18.36	17.04	10.65	22.32	25.08	16.75	14.65	14.47	15.9	17.04166667	18.195
gene12431	LOC101805212	tubulin alpha-1C chain	2.332	1.221275669	9.18E-06	7.81E-05	yes	up	290.53	272.52	795.37	505.75	241.32	175.24	149.46	167.65	92.98	94.91	104.07	151.16	380.1216667	126.705
gene12432	LOC101805015	tubulin alpha-1C chain-like	2.47	1.304797451	1.50E-06	1.58E-05	yes	up	148.39	147.49	432.83	262.8	170.34	114.26	68.85	75.54	45.73	50.29	58.6	103.9	212.685	67.15166667
gene12436	PSMD11	proteasome 26S subunit, non-ATPase 11	0.677	-0.563116493	5.07E-06	4.61E-05	yes	down	26.85	42.89	44.43	35.45	29.08	28.77	51.88	39.04	51.87	29.98	41.04	38.32	34.57833333	42.02166667
gene12437	FZD2	frizzled class receptor 2	1.632	0.706741236	0.005095889	0.018071926	yes	up	4.58	4.07	5.95	5.98	3.74	3.68	3.3	3.81	1.71	1.99	1.34	1.85	4.666666667	2.333333333
gene12438	GPATCH8	G-patch domain containing 8, transcript variant X5	0.543	-0.881502887	0.001410526	0.006113697	yes	down	0.88	1.14	0.93	1.32	0.97	0.78	2.25	2.68	1.23	0.9	1.42	0.75	1.003333333	1.538333333
gene1244	LOC101796138	cyclin-dependent kinase inhibitor 1-like	12.505	3.64438779	0.000171023	0.001006468	yes	up	0.08	0.12	0.11	0.22	0.09	0.08	0	0.03	0	0	0.02	0	0.116666667	0.008333333
gene12441	LOC101792718	rho GTPase-activating protein 27	2.707	1.436614501	5.29E-09	1.00E-07	yes	up	6.74	6.26	10.07	8.51	6.78	4.89	1.21	1.55	1.11	2.45	2.22	2.17	7.208333333	1.785
gene12443	LOC101793105	leucine-rich repeat-containing protein 37A	2.837	1.50435578	0.004475614	0.016167312	yes	up	0.1	0.24	0.26	0.4	0.4	0.42	0.15	0.02	0.07	0.14	0.1	0.04	0.303333333	0.086666667
gene12447	SCN4A	sodium voltage-gated channel alpha subunit 4, transcript variant X1	0.331	-1.597046123	0.022875501	0.061255556	yes	down	0.06	2.03	0.89	0.3	0.6	0.59	5.44	2.11	1.46	0.36	0.86	1.29	0.745	1.92
gene12453	MFSD7	major facilitator superfamily domain containing 7, transcript variant X1	0.654	-0.613560999	0.038117617	0.092054459	yes	down	0.58	1.73	1.84	1.52	0.84	0.48	2.04	1.62	1.59	1.13	1.48	0.78	1.165	1.44
gene12457	NFIL3	nuclear factor, interleukin 3 regulated	0.606	-0.722101833	0.005535621	0.01932628	yes	down	7.04	5	7.71	6.56	5.18	3.96	9.28	4.48	8.89	8.11	16.49	6.62	5.908333333	8.978333333
gene12459	AUH	AU RNA binding methylglutaconyl-CoA hydratase, transcript variant X1	0.438	-1.191224107	6.44E-06	5.70E-05	yes	down	16.83	38.52	24.26	27	14.4	29.66	74.96	31.81	73.29	36.92	47.29	29.43	25.11166667	48.95
gene1246	CDKN1B	cyclin dependent kinase inhibitor 1B	0.665	-0.588603322	0.000141353	0.000855314	yes	down	13.92	17.76	12.96	19.32	13.32	13.96	29.98	18.25	22.74	16.81	15.83	19.66	15.20666667	20.545
gene12467	LOC101795599	putative methyltransferase DDB_G0268948	0.637	-0.649897076	0.002570034	0.010131445	yes	down	128.85	137.46	100.44	93.73	118.16	142.69	114.41	154.07	161.14	160.01	153.05	188.19	120.2216667	155.145
gene12468	MREG	melanoregulin	8.944	3.160973986	0.000247421	0.001385733	yes	up	0.24	0.52	0.78	0.7	0.26	0.08	0	0	0.05	0.08	0	0.09	0.43	0.036666667
gene1247	LOC101792090	potassium voltage-gated channel subfamily KQT member 1-like, transcript variant X2	2.773	1.47119025	0.000113091	0.000704775	yes	up	0.28	0.14	0.34	0.3	0.33	0.2	0.18	0.04	0.07	0.04	0.09	0.15	0.265	0.095
gene12470	FN1	fibronectin 1	0.393	-1.348903686	1.45E-10	3.79E-09	yes	down	228.05	307.56	276.08	235.48	186.79	179.58	478.49	832.26	457.97	345.13	441.06	372.84	235.59	487.9583333
gene12471	ATIC	5-aminoimidazole-4-carboxamide ribonucleotide formyltransferase/IMP cyclohydrolase	0.255	-1.971988442	1.90E-31	7.02E-29	yes	down	1253.33	1776.69	1945.63	1235.24	1484.08	1382.87	4726.28	6373.28	3966.28	4474.91	4758.09	4504.63	1512.973333	4800.578333
gene12473	ABCA12	ATP binding cassette subfamily A member 12	0.397	-1.333516462	1.24E-05	0.000101489	yes	down	0.08	0.15	0.11	0.13	0.13	0.1	0.33	0.41	0.21	0.24	0.14	0.12	0.116666667	0.241666667
gene12483	IKZF2	IKAROS family zinc finger 2, transcript variant X1	1.758	0.814094865	0.009267477	0.029492009	yes	up	0.15	0.1	0.19	0.2	0.14	0.11	0.08	0.07	0.1	0.06	0.08	0.04	0.148333333	0.071666667
gene12492	LANCL1	LanC like 1	1.277	0.35258412	0.030651374	0.077338506	yes	up	8.71	13.76	8.03	5.51	10.86	14.77	5.06	4.48	6.94	2.76	2.4	4.68	10.27333333	4.386666667
gene12494	MYL1	myosin light chain 1	10.186	3.348516527	0.013671285	0.040672818	yes	up	0.1	0.64	0.32	0.11	0.22	0.1	0	0	0	0	0	0	0.248333333	0
gene12495	ACADL	acyl-CoA dehydrogenase, long chain	0.791	-0.337343637	0.039566582	0.094650375	yes	down	219.43	352.16	372.45	286.92	283.88	278.35	304.09	287.75	243.54	317.03	372.06	304.86	298.865	304.8883333
gene12501	MAP2	microtubule associated protein 2, transcript variant X1	5.823	2.541758193	2.05E-05	0.000159249	yes	up	0.35	0.6	0.35	0.91	0.16	0.48	0.13	0.05	0.1	0.03	0.07	0.03	0.475	0.068333333
gene12503	LOC106017784	deleted in malignant brain tumors 1 protein-like, transcript variant X1	0.305	-1.714611551	6.41E-14	3.02E-12	yes	down	15.46	27.26	29.41	15.35	17.01	20.06	60.24	95.71	52.05	42.62	55.6	41.3	20.75833333	57.92
gene12507	LOC110353123	uncharacterized LOC110353123, transcript variant X1	5.691	2.50880843	0.000947479	0.00439133	yes	up	0.12	0.52	0.26	0.46	0.08	0.2	0.13	0.03	0	0.02	0	0.05	0.273333333	0.038333333
gene12509	LOC101803976	soluble scavenger receptor cysteine-rich domain-containing protein SSC5D-like	0.588	-0.765471577	0.005223847	0.018439296	yes	down	1279.38	3916.82	6356.9	2790.49	4127.37	3799.1	4243.62	6888.92	4739.19	4040.89	5106.78	4968.44	3711.676667	4997.973333
gene12512	HS6ST2	heparan sulfate 6-O-sulfotransferase 2	1.545	0.627338517	0.025421585	0.06670672	yes	up	6.45	2.98	6.14	3.37	3.52	1.71	1.79	2.01	1.92	2.37	1.79	2.76	4.028333333	2.106666667
gene12513	MBNL3	muscleblind like splicing regulator 3, transcript variant X2	1.248	0.319790436	0.026555835	0.069127872	yes	up	3.07	2.88	3.72	3.53	3	1.91	2.53	1.54	2.46	1.66	1.47	2.36	3.018333333	2.003333333
gene12519	IL13RA1	interleukin 13 receptor subunit alpha 1	1.575	0.655534772	0.001978068	0.008146287	yes	up	2.44	2.64	2.64	3.29	3.03	2.3	1.7	0.8	1.66	0.97	1.33	2.18	2.723333333	1.44
gene12520	DOCK11	dedicator of cytokinesis 11	1.968	0.976698581	0.003155902	0.011968451	yes	up	4.72	2.17	4.75	0.79	5.55	2.5	0.87	1.62	0.56	1.68	1.26	1.34	3.413333333	1.221666667
gene12524	ATP11A	ATPase phospholipid transporting 11A, transcript variant X1	1.41	0.495813797	0.013866733	0.041088629	yes	up	2.35	1.96	1.73	2.45	1.92	1.18	1.29	0.83	1.75	0.74	0.97	1.32	1.931666667	1.15
gene12527	TUBGCP3	tubulin gamma complex associated protein 3	0.408	-1.292650421	0.001649964	0.007014054	yes	down	0.21	1.08	1.11	0.31	0.56	0.26	2.53	0.94	1.17	0.52	0.66	0.77	0.588333333	1.098333333
gene1253	KLHL42	kelch like family member 42	1.459	0.544783645	0.024237414	0.064173352	yes	up	1.66	1.71	2.05	1.58	1.22	0.9	0.93	0.51	1.23	0.66	0.94	0.85	1.52	0.853333333
gene12531	LRFN5	leucine rich repeat and fibronectin type III domain containing 5, transcript variant X1	9.297	3.21669883	0.023686688	0.062958682	yes	up	0.05	0.03	0.21	0.03	0.03	0.03	0	0	0	0	0	0	0.063333333	0
gene12533	WDR3	WD repeat domain 3	0.625	-0.677940084	0.010339439	0.032343367	yes	down	4.51	8.74	6.78	7.02	3.06	3.69	9.93	10.91	7.44	3.79	7.46	4.54	5.633333333	7.345
gene12537	DUSP12	dual specificity phosphatase 12, transcript variant X1	1.601	0.678721839	0.009178581	0.029266015	yes	up	2.89	1.61	2.57	1.97	1.42	1.67	1.34	0.68	1.04	1.36	1.07	0.75	2.021666667	1.04
gene12539	NAA50	N(alpha)-acetyltransferase 50, NatE catalytic subunit	0.528	-0.922438412	1.12E-08	1.95E-07	yes	down	16.43	27.3	25.22	20.86	14.84	11.75	36.66	34.5	33.72	19.62	27.06	27.66	19.4	29.87
gene12541	SIDT1	SID1 transmembrane family member 1	7.528	2.912202754	7.82E-13	2.93E-11	yes	up	4.91	1.74	2.07	2.43	1.34	1.96	0.31	0.17	0.11	0.36	0.18	0.28	2.408333333	0.235
gene12548	PRKD3	protein kinase D3	0.7	-0.515164224	0.002202907	0.008898901	yes	down	1.59	1.53	1.32	1.46	1.24	1.21	2.49	1.65	1.49	1.23	1.27	1.87	1.391666667	1.666666667
gene12549	QPCT	glutaminyl-peptide cyclotransferase	0.588	-0.765914906	0.016601232	0.047488244	yes	down	10.51	18.12	8.19	6.83	15.94	8.29	35.07	17.74	17.14	6.97	7.9	14.41	11.31333333	16.53833333
gene12551	SPAST	spastin	0.815	-0.29487342	0.022055952	0.059560185	yes	down	4.25	5.52	6.33	4.14	5.43	3.98	6.47	4.36	5.99	3.87	4.6	4.92	4.941666667	5.035
gene12556	SLC39A10	solute carrier family 39 member 10, transcript variant X2	1.478	0.564114312	0.006811614	0.02297761	yes	up	1.94	1.76	1.3	1.79	1.6	1.03	1.4	0.61	0.69	0.84	0.88	0.63	1.57	0.841666667
gene12557	DNAH7	dynein axonemal heavy chain 7, transcript variant X1	2.095	1.067161836	0.027671387	0.07142556	yes	up	8.6	9.36	11.14	6.3	24.27	18.61	2.75	3.28	4.26	2.92	10.96	7.57	13.04666667	5.29
gene12561	GTF3C3	general transcription factor IIIC subunit 3, transcript variant X2	0.725	-0.464099819	0.011461107	0.035201096	yes	down	1.74	2.86	2.66	2.14	1.77	1.1	3.67	2.11	2.52	1.69	2.03	1.87	2.045	2.315
gene12565	SF3B1	splicing factor 3b subunit 1	0.647	-0.627312943	2.63E-05	0.000198059	yes	down	11.86	16.12	15.6	15.95	12.29	10.28	29.66	15	20.42	11.35	14.68	15.43	13.68333333	17.75666667
gene12567	HSPD1	heat shock protein family D (Hsp60) member 1	0.805	-0.312780559	0.040132205	0.095700897	yes	down	242.29	341.07	354.6	210.93	246.12	242.27	330.32	248.06	347.5	174.58	302.71	280.36	272.88	280.5883333
gene12568	LOC101799563	MOB-like protein phocein, transcript variant X4	0.747	-0.421694912	0.030024884	0.076064804	yes	down	508.4	574.01	485.2	387.35	544.54	533.78	376.87	421.91	714.75	564.11	595.21	722.43	505.5466667	565.88
gene12570	RFTN2	raftlin family member 2, transcript variant X1	1.416	0.501654494	0.028471569	0.072978383	yes	up	1.79	1.45	1.91	1.82	1.63	1.03	1.37	0.74	1	0.55	1.16	0.75	1.605	0.928333333
gene12578	FAT1	FAT atypical cadherin 1, transcript variant X1	1.513	0.597291211	1.47E-05	0.000118769	yes	up	5.48	5.24	6.85	5.16	5.46	3.75	4.15	2.29	3.55	2.59	1.96	3	5.323333333	2.923333333
gene12591	FGL1	fibrinogen like 1, transcript variant X2	3.63	1.860119797	0.000877025	0.004119239	yes	up	0.17	0.05	0.34	0.28	0.2	0.09	0.07	0.03	0.03	0.01	0	0.1	0.188333333	0.04
gene12593	MTUS1	microtubule associated scaffold protein 1, transcript variant X1	0.615	-0.702312817	3.65E-05	0.00026344	yes	down	5.94	8.01	10.41	5.44	8.93	4.4	18.89	5.5	17.44	6.68	8.23	11.5	7.188333333	11.37333333
gene12595	PDGFRL	platelet derived growth factor receptor like	1.392	0.477057499	0.014520293	0.042647244	yes	up	7.32	7.42	4.98	5.96	6.62	4.47	4.09	3.65	2.96	3.83	3.13	4.84	6.128333333	3.75
gene12596	SLC7A2	solute carrier family 7 member 2	0.748	-0.419399469	0.032251426	0.080499412	yes	down	20.46	14.09	11.99	13.77	18.62	16.32	19.84	17.17	15.52	18.89	18.11	13.5	15.875	17.17166667
gene12598	MTMR7	myotubularin related protein 7, transcript variant X1	2.556	1.353957859	7.96E-07	9.00E-06	yes	up	2.57	3.97	4.23	2.98	2.99	3.9	0.8	0.59	0.84	0.94	2.11	0.54	3.44	0.97
gene12601	ZDHHC2	zinc finger DHHC-type containing 2	1.754	0.810363347	0.004292056	0.015578615	yes	up	1.21	1.01	1.59	1.36	1.22	1.06	0.43	0.25	0.41	0.87	0.53	0.79	1.241666667	0.546666667
gene12603	SCARB2	scavenger receptor class B member 2	0.619	-0.692704831	5.36E-07	6.32E-06	yes	down	15.22	19.74	18.87	16.93	13.55	12.84	30.12	20.51	20.12	18.07	24.79	15.74	16.19166667	21.55833333
gene1261	LYPD6B	LY6/PLAUR domain containing 6B, transcript variant X3	3.208	1.681539227	0.036730296	0.08930686	yes	up	1.58	0.45	1.02	2.82	0	0.87	0.51	0.2	0.9	0.08	0	0.29	1.123333333	0.33
gene12610	SHROOM3	shroom family member 3	4.036	2.012779069	3.98E-06	3.73E-05	yes	up	1.76	0.86	2.21	4.15	0.89	0.61	0.39	0.67	0.11	0.2	0.3	0.37	1.746666667	0.34
gene12612	LOC106017826	uncharacterized LOC106017826	13.019	3.702582558	0.005772247	0.020016305	yes	up	0.22	0.11	0	0.18	0.41	0.21	0	0	0	0	0	0	0.188333333	0
gene12613	LOC101790677	16 kDa beta-galactoside-binding lectin, transcript variant X1	1.576	0.655880874	0.029116802	0.074274708	yes	up	596.81	587.69	678.13	309.55	554.73	491.41	101.46	302.97	274.32	403.01	301.13	227.59	536.3866667	268.4133333
gene12614	SEPT11	septin 11, transcript variant X1	1.377	0.461759576	0.000151257	0.000904211	yes	up	41.63	42.73	40.21	40.71	54.73	35.54	47.27	28.35	36.07	35	20.29	31.96	42.59166667	33.15666667
gene12615	CCNI	cyclin I	1.26	0.3337869	0.000871265	0.004096201	yes	up	33.4	36.11	33.63	33.77	33.97	24.5	28.41	18.04	22.65	19.62	17.76	21.79	32.56333333	21.37833333
gene12627	GAS6	growth arrest specific 6	2.338	1.225194525	4.34E-07	5.25E-06	yes	up	8.07	9.86	15.33	11.65	12.42	10.72	5.13	3	3.01	2.75	2.95	7.13	11.34166667	3.995
gene12630	TFDP1	transcription factor Dp-1, transcript variant X1	0.769	-0.378294372	0.015362262	0.044609823	yes	down	6.41	8.25	7.37	8.72	6.66	4.25	10.94	4.96	7.3	6.67	7.56	7.04	6.943333333	7.411666667
gene12635	LAMP1	lysosomal associated membrane protein 1	0.589	-0.762624505	2.48E-08	4.03E-07	yes	down	196.93	245.37	192.64	184.73	196.11	205.64	428.29	260.29	311.25	240.03	265.04	247.8	203.57	292.1166667
gene12639	LOC101797246	coagulation factor X-like	0.617	-0.696805442	0.005201045	0.018385893	yes	down	551.1	1016.36	655.69	743.36	501.42	817.07	539.05	963.24	1191.49	1112.43	1088.78	753.97	714.1666667	941.4933333
gene12640	F10	coagulation factor X	0.639	-0.645366048	1.18E-06	1.28E-05	yes	down	48.5	71.95	78.45	64.43	54.53	56.15	113.28	75.43	109.31	54.26	74.78	68.21	62.335	82.545
gene12643	LOC101797844	acyl-coenzyme A amino acid N-acyltransferase 2	1.516	0.600309785	0.007028591	0.023598799	yes	up	31.49	19.68	27.91	21.03	14.39	18.5	12.21	13.87	9.4	14.18	10.95	10.55	22.16666667	11.86
gene12644	LOC101797435	uncharacterized LOC101797435	1.387	0.472074673	0.026255326	0.068469586	yes	up	164.48	150.32	165.93	130.89	134.32	164.11	56.03	82.01	73.75	101.82	92.61	115.67	151.675	86.98166667
gene12645	MS4A8	membrane spanning 4-domains A8	7.105	2.828893828	6.77E-05	0.000450746	yes	up	4.33	4.03	0.57	1.98	1.18	0.68	0.58	0.39	0	0.8	1.14	0.72	2.128333333	0.605
gene12647	LOC101798019	gastric intrinsic factor	6.696	2.743387691	4.79E-20	5.30E-18	yes	up	2935.75	1304.81	1471.65	2829.86	848.85	958.36	197.67	122.2	261.48	225.97	205.15	248.18	1724.88	210.1083333
gene1265	MMADHC	methylmalonic aciduria and homocystinuria, cblD type, transcript variant X2	0.497	-1.009324836	8.64E-07	9.72E-06	yes	down	21.6	42.74	28.8	29.92	21.55	35.78	56.44	45.9	62.18	56.87	43.54	38.06	30.065	50.49833333
gene12655	LBH	limb bud and heart development, transcript variant X1	0.588	-0.765178844	8.95E-06	7.64E-05	yes	down	7.16	9.65	8.11	9.57	8.65	6.56	10.76	7.39	13.52	9.77	13.86	13.72	8.283333333	11.50333333
gene12657	LCLAT1	lysocardiolipin acyltransferase 1, transcript variant X2	0.492	-1.02346371	3.95E-11	1.13E-09	yes	down	13.96	21.18	14.07	14.5	15.88	16.6	31.56	29.93	32.87	22.05	24.52	22.54	16.03166667	27.245
gene12664	XDH	xanthine dehydrogenase, transcript variant X1	0.275	-1.864863694	1.03E-13	4.71E-12	yes	down	28.38	27.28	24.27	16.24	36.25	20.33	110.87	94.08	94.11	31.84	55.18	64.63	25.45833333	75.11833333
gene12665	CDC42BPA	CDC42 binding protein kinase alpha, transcript variant X9	0.466	-1.102456322	4.62E-06	4.24E-05	yes	down	0.9	1.46	1.32	1.05	0.8	0.57	3.65	1.76	2.8	1.01	1.42	1.14	1.016666667	1.963333333
gene12668	ATRNL1	attractin like 1, transcript variant X1	5.036	2.332337405	1.03E-10	2.77E-09	yes	up	0.56	0.45	0.66	1.5	0.68	0.46	0.18	0.06	0.17	0.09	0.05	0.15	0.718333333	0.116666667
gene12669	GFRA1	GDNF family receptor alpha 1, transcript variant X1	4.89	2.289947206	0.001731769	0.007288536	yes	up	0.11	0.04	0.03	0.07	0.05	0.08	0.04	0.01	0.01	0.01	0	0.01	0.063333333	0.013333333
gene12677	SHTN1	shootin 1, transcript variant X1	1.891	0.91905462	0.001742621	0.00732563	yes	up	2.22	1.61	2.46	2.94	3.49	1.98	0.71	1.16	0.48	1.28	1.2	1.33	2.45	1.026666667
gene12680	SLC18A2	solute carrier family 18 member A2	0.287	-1.80060576	0.000270333	0.001494835	yes	down	0.15	0.07	0.19	0.05	0.07	0.05	0.42	0.16	0.34	0.15	0.21	0.38	0.096666667	0.276666667
gene12681	PDZD8	PDZ domain containing 8	1.391	0.47609527	0.009737934	0.030756214	yes	up	3.05	4.02	3.91	2.86	4.31	2.83	2.47	1.36	3.26	1.41	2.19	1.94	3.496666667	2.105
gene12683	EMX2	empty spiracles homeobox 2, transcript variant X1	14.207	3.828525494	0.033466999	0.083000697	yes	up	0.2	0	0.51	0	0.07	0	0	0	0	0	0	0	0.13	0
gene12684	DOT1L	DOT1 like histone lysine methyltransferase	0.634	-0.656568275	0.015523638	0.044996641	yes	down	0.5	0.78	0.83	0.62	0.61	0.46	1.35	1.28	0.89	0.35	0.6	0.52	0.633333333	0.831666667
gene12685	AP3D1	adaptor related protein complex 3 delta 1 subunit, transcript variant X1	0.678	-0.560906238	0.000271991	0.001502273	yes	down	4.63	5.73	5.32	6.18	4.46	4.3	9.31	6.63	7.45	3.66	5.61	5.31	5.103333333	6.328333333
gene12687	MKNK2	MAP kinase interacting serine/threonine kinase 2	0.331	-1.594217684	1.47E-07	1.97E-06	yes	down	4	3.92	3.92	5.17	2.41	2.44	13.73	16.81	7.32	4	6.83	5.78	3.643333333	9.078333333
gene12692	LOC101790678	AN1-type zinc finger protein 5	1.617	0.692917094	1.39E-06	1.48E-05	yes	up	124.26	116.26	156.61	105.97	117.85	80.25	52.48	61.34	56.47	63.68	50.76	63.68	116.8666667	58.06833333
gene1270	RIF1	replication timing regulatory factor 1	0.706	-0.5029259	0.000495828	0.002529637	yes	down	2.27	3.27	4.27	2.63	2.73	2.32	4.1	3.64	3.88	2.22	3.44	3.06	2.915	3.39
gene12703	LOC110353151	uncharacterized LOC110353151	0.6	-0.73766966	0.022006929	0.059461309	yes	down	0.37	0.62	0.92	0.42	0.79	0.86	1.39	0.99	1.69	0.43	0.63	0.61	0.663333333	0.956666667
gene12704	ROBO2	roundabout guidance receptor 2, transcript variant X1	4.51	2.173248648	6.02E-08	8.89E-07	yes	up	0.45	0.41	0.54	1.03	0.25	0.15	0.11	0.08	0.1	0.07	0.06	0.09	0.471666667	0.085
gene12706	FIBIN	fin bud initiation factor homolog (zebrafish)	1.818	0.862348782	0.006878294	0.023164497	yes	up	1.77	1.19	2.62	3.4	3.21	1.48	0.67	1.03	1.07	0.93	1.16	1.22	2.278333333	1.013333333
gene12707	BBOX1	gamma-butyrobetaine hydroxylase 1	0.555	-0.849536987	0.000104631	0.00065689	yes	down	65.59	96.6	95.72	46.79	105.55	59.92	73.42	130.25	108.81	118.57	102.9	99.11	78.36166667	105.51
gene12710	LGR4	leucine rich repeat containing G protein-coupled receptor 4, transcript variant X1	0.429	-1.220011882	1.12E-13	5.09E-12	yes	down	8.21	11.09	8.37	7.54	10.53	7.46	22.34	15.82	17.94	15.51	13.36	11.13	8.866666667	16.01666667
gene12712	LIN7C	lin-7 homolog C, crumbs cell polarity complex component	0.506	-0.983811223	1.31E-06	1.40E-05	yes	down	2.03	2.99	3.43	2.61	2.38	2.77	5.49	5.04	4.35	2.39	3.06	3.49	2.701666667	3.97
gene12729	DNAJC24	DnaJ heat shock protein family (Hsp40) member C24	1.813	0.858133922	0.000218332	0.001243151	yes	up	2.78	5.46	3.98	3.63	2.65	3.08	1.93	0.98	2.34	1.77	1.56	1.18	3.596666667	1.626666667
gene12732	ELP4	elongator acetyltransferase complex subunit 4	0.768	-0.38045776	0.031687981	0.079286129	yes	down	3.09	3.27	3.96	3.01	2.31	2.87	3.56	3.41	3.77	3.28	2.64	3.07	3.085	3.288333333
gene12737	RCN1	reticulocalbin 1, transcript variant X1	2.417	1.273097516	2.31E-07	2.94E-06	yes	up	4.8	4.18	5.64	7.94	6.29	2.9	2.22	1.19	1.88	1.03	1.58	2.79	5.291666667	1.781666667
gene12738	WT1	Wilms tumor 1	6.004	2.586019446	0.003331503	0.012515552	yes	up	0.13	0.2	0.49	0.74	0.49	0.14	0.19	0.06	0	0.04	0	0	0.365	0.048333333
gene12739	EIF3M	eukaryotic translation initiation factor 3 subunit M	0.669	-0.580871959	8.14E-06	7.01E-05	yes	down	84.29	89.6	117.11	85.01	90.26	70.53	141.14	74.19	146.33	97.01	95.24	108.9	89.46666667	110.4683333
gene12740	CCDC73	coiled-coil domain containing 73	4.669	2.223223169	0.003081076	0.011749769	yes	up	0.09	0.11	0.06	0.16	0.17	0.06	0.02	0	0.03	0.01	0.04	0.02	0.108333333	0.02
gene12741	PRRG4	proline rich and Gla domain 4, transcript variant X1	16.826	4.072644011	3.32E-16	2.21E-14	yes	up	2.85	3.14	1.65	1.54	2.69	1.03	0.23	0	0.13	0	0.22	0.06	2.15	0.106666667
gene12742	QSER1	glutamine and serine rich 1	0.765	-0.38634141	0.006649905	0.022511347	yes	down	1.13	1.67	1.44	1.48	1.41	0.97	2.11	1.17	1.95	1.06	1.2	1.34	1.35	1.471666667
gene12743	LOC106017864	uncharacterized LOC106017864, transcript variant X2	0.404	-1.308882698	0.002558093	0.010092672	yes	down	1.64	1.63	1.07	3.6	1.25	0.38	4	0.71	4.64	3.73	2.57	4.06	1.595	3.285
gene12745	TCP11L1	t-complex 11 like 1, transcript variant X1	0.554	-0.853262851	6.94E-09	1.28E-07	yes	down	2.64	4.2	3.04	2.63	3.43	2.57	4.63	3.86	5.7	4.39	4.39	4.57	3.085	4.59
gene12746	CSTF3	cleavage stimulation factor subunit 3	1.998	0.998633505	9.56E-10	2.11E-08	yes	up	7.66	11.24	10.94	6.7	9.47	8.29	3.74	3.37	4.97	2.81	3.54	4.02	9.05	3.741666667
gene12747	LOC110353161	cleavage stimulation factor subunit 3-like	0.627	-0.673748419	0.024705651	0.065101382	yes	down	0.32	0.19	0.24	0.28	0.35	0.22	0.31	0.15	0.29	0.42	0.42	0.51	0.266666667	0.35
gene12749	HIPK3	homeodomain interacting protein kinase 3, transcript variant X4	0.597	-0.743862709	0.001006538	0.004620316	yes	down	6.45	10.7	9.57	13.4	6.01	7.85	2.86	3.59	4.52	0.76	1.16	3.96	8.996666667	2.808333333
gene12755	MRPS5	mitochondrial ribosomal protein S5	1.24	0.310190022	0.038100382	0.092031114	yes	up	32.1	39.18	47.94	25.38	29.12	31.68	22.3	21.53	24.97	20.62	22.64	23.14	34.23333333	22.53333333
gene1276	STAM2	signal transducing adaptor molecule 2	0.81	-0.304016331	0.02273235	0.06097444	yes	down	6.47	9.26	8.03	7.02	7.61	6.37	9.87	6.27	10.25	5.15	7.71	6.98	7.46	7.705
gene12760	PTK7	protein tyrosine kinase 7 (inactive)	1.765	0.819993781	0.000254166	0.001417984	yes	up	13.45	15.24	25.23	25.36	11.55	10.1	6.4	10.67	8.81	5.81	6.84	7.04	16.82166667	7.595
gene12762	LOC101801789	heme-binding protein 1	1.614	0.691086614	0.000576778	0.002876287	yes	up	21.72	19.77	30.49	21.01	18.33	20.97	9.06	9.88	15.53	8.15	9.54	15.3	22.04833333	11.24333333
gene12766	TAX1BP1	Tax1 binding protein 1, transcript variant X1	0.487	-1.038126826	4.09E-05	0.000291935	yes	down	6.2	16.87	13.96	13.07	7.32	4.61	22.78	16.56	24.08	9.22	17.54	12.74	10.33833333	17.15333333
gene12767	HIBADH	3-hydroxyisobutyrate dehydrogenase	0.664	-0.591320013	2.09E-05	0.000162239	yes	down	20.76	33.41	22.9	23.1	23.6	19.69	30.99	31.11	33.54	21.66	31.27	28.91	23.91	29.58
gene12782	HOXA2	homeobox A2	3.016	1.592401216	0.030770169	0.077556579	yes	up	0.07	0.04	0.15	0.23	0.08	0.15	0.06	0.04	0.02	0.05	0.02	0	0.12	0.031666667
gene12785	SKAP2	src kinase associated phosphoprotein 2, transcript variant X1	1.526	0.609631198	0.000189375	0.00109917	yes	up	15.48	17.45	13.17	16.54	22.73	9.97	9.66	6.76	9.78	7.2	6.58	8.21	15.89	8.031666667
gene12787	SNX10	sorting nexin 10, transcript variant X1	0.728	-0.457086756	0.013984269	0.041326175	yes	down	1.76	2.23	1.39	1.46	1.87	1.37	2.51	1.37	2.27	1.67	1.89	1.76	1.68	1.911666667
gene12788	LOC106017879	uncharacterized LOC106017879	2.391	1.257811027	0.048804688	0.111712306	yes	up	0.23	0.28	0.31	0.32	0.09	0.27	0.13	0	0.07	0	0.18	0.16	0.25	0.09
gene12795	CLUAP1	clusterin associated protein 1, transcript variant X1	1.425	0.510893658	0.003315125	0.012470318	yes	up	6.14	6.65	9.99	6.85	6.02	4.67	4.28	3.39	3.19	3.75	3.35	4.99	6.72	3.825
gene128	SORCS3	sortilin related VPS10 domain containing receptor 3	3.258	1.703984175	0.000175637	0.001028149	yes	up	0.26	0.11	0.21	0.35	0.14	0.13	0.07	0.02	0.07	0.03	0.03	0.09	0.2	0.051666667
gene12800	LOC101794254	serine/threonine-protein kinase SBK1	0.391	-1.355931451	0.025229174	0.0662623	yes	down	0.41	0.61	1.57	1.43	0.77	0	1.01	3.89	1.19	0.42	1.22	1.38	0.798333333	1.518333333
gene12802	DECR2	2,4-dienoyl-CoA reductase 2	0.738	-0.438195712	0.022906357	0.061326758	yes	down	565.71	629.39	801.3	475.14	585.19	560.47	555.86	827.06	524.82	787.57	517.84	638.1	602.8666667	641.875
gene12803	RAB11FIP3	RAB11 family interacting protein 3	0.663	-0.593596579	0.033869902	0.083754313	yes	down	9.18	16.08	20.1	14.02	8.22	7.31	15.84	32.79	16.5	16.35	10.83	9.39	12.485	16.95
gene12806	ATP1B4	ATPase Na+/K+ transporting family member beta 4, transcript variant X3	0.366	-1.448969471	0.000344967	0.001842963	yes	down	0.14	0.24	0.21	0.4	0.43	0.2	0.79	0.24	0.57	0.39	0.69	0.98	0.27	0.61
gene12807	LAMP2	lysosomal associated membrane protein 2, transcript variant X2	0.675	-0.566203102	7.06E-06	6.20E-05	yes	down	41.13	49.72	42.32	41.34	49.51	39.85	59.68	49.64	68.46	48.51	56.59	42.12	43.97833333	54.16666667
gene12808	CUL4B	cullin 4B	0.756	-0.403853404	0.000801507	0.003807881	yes	down	3.47	3.55	3.9	3.95	3.86	2.95	5.24	3.49	5.38	3.05	3.49	3.38	3.613333333	4.005
gene1281	LOC106017766	uncharacterized LOC106017766	3.684	1.881420103	0.007573539	0.025146597	yes	up	4.79	0.61	0.37	2.51	0.5	1.43	0.46	0.28	0.54	0.66	0.14	0.25	1.701666667	0.388333333
gene12810	C1GALT1C1	C1GALT1 specific chaperone 1	0.814	-0.297299655	0.020724655	0.056740505	yes	down	13.75	16.84	20.63	14.03	16.87	13.41	15.37	16	17.79	15.31	16.7	14.34	15.92166667	15.91833333
gene12811	LOC106017883	uncharacterized LOC106017883	1.313	0.393204894	0.018991151	0.052996076	yes	up	45.02	60.41	53.74	65.86	66.69	47.61	35.94	41.99	37.64	34.06	25.22	40.16	56.555	35.835
gene12813	LOC106017884	uncharacterized LOC106017884	3.744	1.904715539	0.005571828	0.019438526	yes	up	0.33	0.08	0.14	0.17	0.06	0.07	0.06	0.02	0.05	0.03	0.04	0	0.141666667	0.033333333
gene12817	STAG2	stromal antigen 2, transcript variant X1	0.669	-0.579876908	0.000255383	0.001423117	yes	down	4.78	6	4.81	5.31	4.98	3.44	8.68	5.5	9.16	4.27	5.56	4.3	4.886666667	6.245
gene12831	LOC101800056	synaptotagmin-like protein 2, transcript variant X6	3.806	1.928352447	4.25E-14	2.05E-12	yes	up	1.27	1.55	1.65	2.28	1.32	1.44	0.59	0.16	0.58	0.2	0.26	0.31	1.585	0.35
gene12835	PITPNM1	phosphatidylinositol transfer protein membrane associated 1	1.474	0.55947159	0.008294361	0.027034238	yes	up	5	2.79	6.18	11.52	3.85	5.25	6.57	2.1	1.64	1.35	1.25	1.49	5.765	2.4
gene12836	LOC101802435	calcium-binding protein 2-like	4.25	2.087476256	9.92E-11	2.67E-09	yes	up	9.02	13.12	9.38	8.32	8.66	6.57	0.72	2.03	1.5	2.28	1.33	2.47	9.178333333	1.721666667
gene12842	LOC101803381	spectrin beta chain, erythrocytic-like	1.326	0.40759651	0.043346221	0.101662092	yes	up	4.72	3.51	4.63	4.02	3.31	4.79	2.52	2.11	3.15	1.83	3.15	3.02	4.163333333	2.63
gene12845	UBA5	ubiquitin like modifier activating enzyme 5, transcript variant X1	1.383	0.467877267	0.003209525	0.012130215	yes	up	9.07	11.62	8.95	9.6	11.06	6.91	5	5.74	7.16	4.05	5.32	6.49	9.535	5.626666667
gene12846	ACAD11	acyl-CoA dehydrogenase family member 11	0.399	-1.324553612	1.58E-12	5.72E-11	yes	down	33.35	63.45	38.43	31.75	29.18	32.11	93.75	55.43	79.7	72.05	91.12	73.66	38.045	77.61833333
gene12847	ACKR4	atypical chemokine receptor 4, transcript variant X1	8.047	3.008460026	0.010873656	0.033706459	yes	up	0.18	0.07	0.63	0.1	0.1	0	0.03	0	0.04	0	0.04	0	0.18	0.018333333
gene12848	DNAJC13	DnaJ heat shock protein family (Hsp40) member C13	0.809	-0.305878247	0.011254734	0.034648676	yes	down	2.73	3.74	4.24	3.43	3.22	2.82	3.97	3.11	4.02	2.84	2.81	2.67	3.363333333	3.236666667
gene12851	LOC101804833	prostatic acid phosphatase	10.673	3.415960311	0.00640351	0.021805604	yes	up	0.02	0	0.68	0.02	0.22	0.14	0	0	0.04	0	0.04	0	0.18	0.013333333
gene12864	SLC25A36	solute carrier family 25 member 36	1.536	0.618892674	0.009525812	0.030179067	yes	up	1.35	1.43	1.24	1.81	1.6	1.02	1.39	0.43	1	0.61	0.42	0.82	1.408333333	0.778333333
gene12866	SPSB4	splA/ryanodine receptor domain and SOCS box containing 4, transcript variant X1	1.763	0.817632083	0.039578254	0.094662544	yes	up	0.28	0.65	0.52	0.46	0.43	0.32	0.33	0.1	0.37	0.14	0.29	0.19	0.443333333	0.236666667
gene12869	CLSTN2	calsyntenin 2	6.445	2.688246817	0.040513343	0.096434939	yes	up	0.02	0.01	0.02	0.05	0.01	0.01	0	0.01	0	0	0	0	0.02	0.001666667
gene12882	LOC106017901	uncharacterized LOC106017901	9.557	3.256595037	0.026192914	0.068356422	yes	up	0.05	0.23	0.23	0	0.23	0.06	0	0	0	0	0	0	0.133333333	0
gene12889	CUNH10orf128	chromosome unknown C10orf128 homolog, transcript variant X1	1.755	0.811474811	0.008747562	0.02821079	yes	up	0.59	0.67	0.87	0.62	1.24	0.75	0.56	0.19	0.35	0.35	0.41	0.37	0.79	0.371666667
gene12890	VSTM4	V-set and transmembrane domain containing 4, transcript variant X1	2.255	1.172999348	0.01376013	0.04087384	yes	up	0.9	0.64	1.33	1.98	1.04	0.42	0.73	0.11	0.22	0.13	0.5	0.5	1.051666667	0.365
gene12891	WDFY4	WDFY family member 4, transcript variant X2	0.723	-0.467869216	0.013478055	0.040193816	yes	down	0.51	0.66	0.75	0.64	0.61	0.56	1.29	0.58	0.78	0.66	0.57	0.47	0.621666667	0.725
gene12893	ARHGAP22	Rho GTPase activating protein 22, transcript variant X1	5.63	2.493115809	7.94E-17	5.86E-15	yes	up	1.19	1.93	2.88	2.97	1.31	1.3	0.44	0.15	0.35	0.38	0.24	0.15	1.93	0.285
gene12904	LOC101794808	annexin A8 like 1, transcript variant X2	70.83	6.146289745	1.59E-55	4.57E-52	yes	up	59.54	33.03	103.05	41.04	31.8	16.93	0.71	0.13	0.97	0.69	0.4	0.3	47.565	0.533333333
gene12906	LOC101795151	neuropeptide Y receptor type 4	0.188	-2.413120499	0.000143552	0.000866433	yes	down	0	0.14	0.05	0.08	0.08	0.18	1.26	0.25	0.45	0.25	0.28	0.11	0.088333333	0.433333333
gene12909	LOC101795539	beta-microseminoprotein-like	0.285	-1.809152132	1.84E-10	4.74E-09	yes	down	516.6	1181.86	909.1	474.09	1563.53	923.46	1777.56	2173.97	3840.73	2998.68	2519.78	2548.56	928.1066667	2643.213333
gene12910	LOC101796507	WASH complex subunit 2C-like	0.443	-1.173346173	0.000894207	0.004182232	yes	down	3.43	4.81	1.66	2	3.96	4.86	6.12	5.33	6.77	2.33	5.46	3.92	3.453333333	4.988333333
gene12913	HEATR5B	HEAT repeat containing 5B, transcript variant X2	0.716	-0.482484887	0.012953876	0.038945602	yes	down	0.9	0.83	0.83	0.94	0.6	0.51	1.37	1.02	1.02	0.6	0.77	0.59	0.768333333	0.895
gene12914	STRN	striatin	0.432	-1.209342188	3.31E-09	6.52E-08	yes	down	0.41	0.66	0.51	0.5	0.45	0.3	1.53	0.8	1.19	0.51	0.77	0.71	0.471666667	0.918333333
gene12919	FEZ2	fasciculation and elongation protein zeta 2, transcript variant X1	1.399	0.484896696	0.001236817	0.005500066	yes	up	2.81	3.02	2.94	3.08	3.49	2.38	2.48	1.22	1.67	1.52	1.72	1.91	2.953333333	1.753333333
gene1292	ST3GAL6	ST3 beta-galactoside alpha-2,3-sialyltransferase 6, transcript variant X1	1.452	0.537737956	0.002047456	0.008357831	yes	up	1.93	2.44	4.11	3.64	5.32	19.62	1.47	2.6	2.19	12.9	15.5	18	6.176666667	8.776666667
gene12927	ATP5C1	ATP synthase, H+ transporting, mitochondrial F1 complex, gamma polypeptide 1, transcript variant X1	0.83	-0.269140095	0.033579345	0.083178884	yes	down	267.3	373.5	310.3	245.4	317.4	271.36	370.45	241.91	330.09	276.92	265.55	293.09	297.5433333	296.335
gene12930	ITIH5	inter-alpha-trypsin inhibitor heavy chain family member 5	2.357	1.236677957	0.005283551	0.018627174	yes	up	6.63	6.1	5.46	15.24	1.36	2.24	4.25	2.93	1.91	1.32	1.46	1.04	6.171666667	2.151666667
gene12932	GTF2E1	general transcription factor IIE subunit 1	1.58	0.659667894	0.000662953	0.003230939	yes	up	9.5	11.38	11.26	13.11	8.57	7.07	4.23	6.23	4.35	6.44	4.5	4.98	10.14833333	5.121666667
gene12934	HGD	homogentisate 1,2-dioxygenase, transcript variant X1	0.465	-1.10545746	0.000707199	0.003409591	yes	down	92.68	60.49	40.93	31.58	89.71	46.83	109.7	192.44	67.05	114.85	88.15	70.01	60.37	107.0333333
gene12938	FSTL1	follistatin like 1	1.791	0.840728941	2.38E-05	0.000181515	yes	up	33.68	23.93	42.99	42.02	22.58	19.11	16.81	15.53	11.73	9.04	13.07	15.62	30.71833333	13.63333333
gene12940	GPR156	G protein-coupled receptor 156	4.144	2.050934014	1.16E-05	9.65E-05	yes	up	0.74	0.38	0.44	0.79	0.37	0.18	0.18	0.16	0.05	0.03	0.03	0.13	0.483333333	0.096666667
gene12942	LOC101801021	uncharacterized LOC101801021	2.664	1.413828754	0.044397137	0.103670235	yes	up	0.02	0.01	0.01	0.01	0.03	0.03	0	0.01	0.01	0.01	0.01	0	0.018333333	0.006666667
gene12944	LOC101801148	cilia- and flagella-associated protein 91, transcript variant X1	8.755	3.1301433	0.000128147	0.000786399	yes	up	0.17	0.14	0.16	0.12	0.07	0.05	0	0.05	0	0	0.02	0.01	0.118333333	0.013333333
gene12947	CLRN3	clarin 3	26.503	4.728059753	3.13E-12	1.09E-10	yes	up	3.24	0.8	1.62	1.27	2.09	0.16	0.05	0.03	0.06	0.07	0	0.06	1.53	0.045
gene12959	UROS	uroporphyrinogen III synthase, transcript variant X2	0.762	-0.391435294	0.012958576	0.038951588	yes	down	6.54	9.6	5.78	6.82	7.51	6.88	11.54	6.89	8.46	6.2	7.32	7.1	7.188333333	7.918333333
gene12960	EDRF1	erythroid differentiation regulatory factor 1	0.448	-1.159358077	4.18E-08	6.49E-07	yes	down	1.22	1.37	0.82	0.92	1.18	0.83	2.91	2.44	1.98	1.22	1.89	1.56	1.056666667	2
gene12961	TEX36	testis expressed 36, transcript variant X1	4.859	2.280540968	0.03398899	0.083991011	yes	up	1.16	0.25	1.29	1.31	0	0.83	0.72	0	0.14	0	0	0	0.806666667	0.143333333
gene12965	POLR1E	RNA polymerase I subunit E	1.436	0.522131906	0.019318839	0.053743605	yes	up	35.77	21.09	25.64	32.82	24.7	22.54	19.56	7.79	19.4	15.15	19.7	12.8	27.09333333	15.73333333
gene12966	ZBTB5	zinc finger and BTB domain containing 5	0.601	-0.735054272	0.01248262	0.037757758	yes	down	0.45	0.89	0.7	0.8	0.35	0.39	1.56	0.68	1.16	0.55	0.63	0.4	0.596666667	0.83
gene12975	TTLL7	tubulin tyrosine ligase like 7, transcript variant X8	0.542	-0.884037805	0.00896254	0.028698093	yes	down	0.37	0.46	0.41	0.4	0.24	0.2	0.52	0.35	1.2	0.26	0.32	0.5	0.346666667	0.525
gene12976	LOC101791736	uncharacterized LOC101791736, transcript variant X2	2.52	1.333439314	0.013734784	0.040806984	yes	up	0.43	0.65	0.84	0.57	0.29	0.3	0.2	0.06	0.13	0.22	0.13	0.12	0.513333333	0.143333333
gene12979	PRKACB	protein kinase cAMP-activated catalytic subunit beta, transcript variant X1	0.65	-0.622508343	2.07E-06	2.10E-05	yes	down	11.49	13.42	9.56	11.09	11.6	9.4	16.48	11.89	17.35	10.9	14.82	13.88	11.09333333	14.22
gene12982	DNASE2B	deoxyribonuclease 2 beta	0.66	-0.600360665	0.004291316	0.015578615	yes	down	14.05	38.57	38.41	33.06	38.58	26.85	59.4	28.07	40.67	39.1	31.2	42.4	31.58666667	40.14
gene12983	RPF1	ribosome production factor 1 homolog	1.476	0.561735433	0.000216918	0.001237059	yes	up	18.15	17.53	25.52	17.78	19.96	16.38	11.74	7.78	12.33	9.78	8.91	13.44	19.22	10.66333333
gene12984	GNG5	G protein subunit gamma 5	1.611	0.68812267	0.009592284	0.030369582	yes	up	92.47	68.08	73.23	75.86	78.62	79.65	21.53	21.68	43.08	48.31	41.63	58.68	77.985	39.15166667
gene12986	CTBS	chitobiase, transcript variant X1	0.754	-0.407517401	0.017776271	0.050210107	yes	down	45.24	59.19	41.07	42.7	61.72	50.7	61.94	51.58	50.66	45.17	61.42	61.24	50.10333333	55.335
gene12987	LOC101798264	vitellogenin-2-like	2.881	1.526701897	0.002712613	0.010612037	yes	up	0.19	0.38	0.27	0.05	0.34	0.16	0.05	0.08	0.06	0.07	0.01	0.11	0.231666667	0.063333333
gene12988	LOC101793408	vitellogenin-2, transcript variant X1	20.165	4.333759904	0.000297299	0.001620271	yes	up	0.13	0.05	0.05	0.01	0.02	0.03	0	0	0	0	0	0	0.048333333	0
gene12989	SSX2IP	SSX family member 2 interacting protein, transcript variant X2	3.775	1.91635585	8.22E-05	0.000531561	yes	up	0.4	0.34	0.44	0.54	0.33	0.34	0.18	0	0.11	0.02	0.09	0.13	0.398333333	0.088333333
gene12990	LPAR3	lysophosphatidic acid receptor 3, transcript variant X3	8.962	3.163897704	9.96E-05	0.000627894	yes	up	0.71	0.02	0.61	0.45	0.17	0.14	0.07	0	0	0.04	0.05	0.02	0.35	0.03
gene12991	MCOLN2	mucolipin 2, transcript variant X1	0.383	-1.383401887	1.24E-13	5.59E-12	yes	down	5.25	5.78	8.07	3.78	7.25	3.65	17.06	12.3	15.18	10.13	9.12	9.21	5.63	12.16666667
gene12995	SYDE2	synapse defective Rho GTPase homolog 2	0.323	-1.629782393	9.60E-10	2.12E-08	yes	down	2.17	2.7	2.26	2.85	1.38	1.18	6.7	8.82	5.5	2.43	4.44	3.86	2.09	5.291666667
gene12996	LOC110353207	uncharacterized LOC110353207	1.564	0.644924919	0.003854267	0.014208411	yes	up	13.22	11.81	10	13.59	11.08	11.73	4.63	5.43	6.48	5.08	8.5	7.38	11.905	6.25
gene12997	BCL10	B-cell CLL/lymphoma 10	1.325	0.405936815	0.021791173	0.059033672	yes	up	4.02	2.91	3.28	3.06	4.08	2.6	2.46	1.63	2.44	2.11	1.71	2.14	3.325	2.081666667
gene13	B3GALT6	beta-1,3-galactosyltransferase 6	0.35	-1.515251024	0.000890804	0.004171691	yes	down	0.17	0.61	0.23	0.38	0.19	0.4	1.57	0.9	0.67	0.34	0.95	0.38	0.33	0.801666667
gene13000	ZNHIT6	zinc finger HIT-type containing 6	1.83	0.871616688	9.72E-07	1.08E-05	yes	up	9.52	9.04	8.2	8.16	11.27	7.69	4.26	2.67	5.27	3.86	4.31	4.07	8.98	4.073333333
gene13001	COL24A1	collagen type XXIV alpha 1 chain, transcript variant X1	0.316	-1.664190798	0.001432421	0.006199253	yes	down	0.04	0.05	0.02	0.06	0.07	0.09	0.17	0.26	0.19	0.05	0.09	0.08	0.055	0.14
gene13006	CDH18	cadherin 18, transcript variant X1	2.711	1.439075054	0.00762053	0.025285105	yes	up	0.44	0.23	0.47	0.63	0.28	0.29	0.36	0.17	0.1	0.02	0	0.1	0.39	0.125
gene1301	TTF2	transcription termination factor 2	1.613	0.6900068	2.99E-05	0.000221658	yes	up	5.29	5.81	5.95	6.75	4.03	3.31	3.53	2.09	2.11	1.97	1.61	2.1	5.19	2.235
gene13011	HDHD2	haloacid dehalogenase like hydrolase domain containing 2	0.415	-1.268509025	1.92E-05	0.000149989	yes	down	5.18	5.16	2.51	3.26	2.52	4.58	10.54	5.64	12.79	6.48	9.46	3.49	3.868333333	8.066666667
gene13017	LOC101800701	GTP-binding protein Di-Ras2	1.949	0.962677695	0.008807099	0.028326545	yes	up	1.31	0.53	1.75	1.55	1.65	1.27	0.42	0.48	0.93	0.43	0.42	0.75	1.343333333	0.571666667
gene13018	LOC101801271	protein wntless homolog	3.013	1.590974538	5.14E-09	9.78E-08	yes	up	19.02	14.85	25.4	49.28	9.9	11.09	6.52	6.22	4.71	5.63	4.84	6.42	21.59	5.723333333
gene1303	TIPRL	TOR signaling pathway regulator	1.424	0.510120138	7.35E-05	0.000484003	yes	up	8.62	8.06	9.48	8.62	10.77	6.61	6.33	4.38	5.47	4.24	5.17	4.63	8.693333333	5.036666667
gene13032	GK	glycerol kinase	0.388	-1.366149334	3.47E-15	1.96E-13	yes	down	31.27	48.18	44.29	28.89	34.97	33.4	74.56	63.99	73.16	61.13	96.86	93.97	36.83333333	77.27833333
gene13047	TNFSF15	TNF superfamily member 15	2.587	1.371347035	9.47E-05	0.000599814	yes	up	1.08	0.43	0.6	0.55	0.49	0.28	0.32	0.28	0.12	0.16	0.1	0.12	0.571666667	0.183333333
gene13049	LOC101790536	uncharacterized LOC101790536	6.292	2.653568588	0.000132683	0.00080967	yes	up	124.42	12.06	70.58	14.88	9.31	8.7	4.9	3.34	3.68	4.91	4.38	9.51	39.99166667	5.12
gene13051	ATP6V1G1	ATPase H+ transporting V1 subunit G1	1.295	0.37290616	0.012185245	0.037006184	yes	up	69.2	77.25	82.86	60.73	64.67	64.42	43.07	32.16	47.63	43.25	43.58	54.34	69.855	44.005
gene13053	WHRN	whirlin	0.634	-0.658552151	0.02992402	0.075876126	yes	down	1.71	1.73	1.29	2.29	3.05	1.28	3.15	3.95	3.53	2.83	1.78	3.44	1.891666667	3.113333333
gene13054	ZFYVE26	zinc finger FYVE-type containing 26, transcript variant X1	0.574	-0.801540597	7.99E-08	1.13E-06	yes	down	3.33	3.55	3.5	3.32	3.81	3	6.67	4.58	6.51	3.29	3.66	4	3.418333333	4.785
gene13055	LOC101793409	retinol dehydrogenase 12	0.567	-0.819126907	0.004188208	0.015259469	yes	down	11.79	6.78	8.46	14.97	8.91	8.06	8.49	18.77	8.42	16.35	15.64	15.57	9.828333333	13.87333333
gene13058	ARG2	arginase 2	2.121	1.084831769	0.000110526	0.000690582	yes	up	9.66	5.03	11.56	6.9	7.29	3.27	2.06	2.58	3.03	1.82	3.22	3.81	7.285	2.753333333
gene13059	PLEKHH1	pleckstrin homology, MyTH4 and FERM domain containing H1	2.94	1.555770667	0.002359093	0.009403015	yes	up	0.21	0.17	0.13	0.09	0.11	0.06	0.08	0.02	0.03	0.01	0.01	0.07	0.128333333	0.036666667
gene13061	TMEM229B	transmembrane protein 229B, transcript variant X1	1.496	0.581361476	0.007763171	0.025667684	yes	up	2.93	3.31	4.31	2.58	2.41	2.86	2.27	0.9	2.3	1.97	1.06	1.64	3.066666667	1.69
gene13062	RAD51B	RAD51 paralog B, transcript variant X3	1.633	0.70751736	0.016573477	0.047437165	yes	up	17.3	14.92	13.73	12.08	17.86	9.83	4.45	6.38	4.58	8.95	7.5	4.62	14.28666667	6.08
gene13069	ZFP36L1	ZFP36 ring finger protein like 1	0.56	-0.835936353	0.000362304	0.001918545	yes	down	54.99	62.43	66.79	64.62	44.86	36.9	109.8	123.27	51.79	53.83	98.71	46.49	55.09833333	80.64833333
gene13073	ACTN1	actinin alpha 1, transcript variant X1	1.272	0.347570021	0.040257299	0.095919652	yes	up	28.78	29.27	36.41	44.25	26.49	18.65	31.59	16.28	19.3	13.8	16.06	19.09	30.64166667	19.35333333
gene13079	GALNT16	polypeptide N-acetylgalactosaminyltransferase 16, transcript variant X1	0.573	-0.804553573	1.98E-06	2.02E-05	yes	down	5.37	5.96	4.24	3.83	5.45	4.11	6.42	7.27	8.19	5.11	5.4	5.67	4.826666667	6.343333333
gene13081	SLC39A9	solute carrier family 39 member 9	0.787	-0.345956293	0.009148908	0.029184347	yes	down	12.82	13.33	15.38	12.52	14.54	8.55	14.95	9.65	14.93	11.13	15.25	14.38	12.85666667	13.38166667
gene13084	NAA15	N(alpha)-acetyltransferase 15, NatA auxiliary subunit	0.701	-0.512169936	0.001635741	0.006961825	yes	down	5.73	6.84	7.4	4.67	6.36	3.67	8.31	5.38	10.39	4.68	6.27	5.96	5.778333333	6.831666667
gene13086	SETD7	SET domain containing lysine methyltransferase 7	0.449	-1.15562202	3.42E-05	0.000249188	yes	down	0.84	2.01	1.07	1	0.69	0.83	3.61	2.48	2.07	1.08	1.28	1.48	1.073333333	2
gene13087	MGST2	microsomal glutathione S-transferase 2	0.599	-0.740214448	0.004588325	0.016512226	yes	down	316.55	494.98	382.33	260.44	383.73	430.97	268.71	372.52	593.69	707.15	559.07	555.82	378.1666667	509.4933333
gene13088	MAML3	mastermind like transcriptional coactivator 3	0.786	-0.347018127	0.038961099	0.093528757	yes	down	2.26	2.63	2.28	2.56	1.9	1.52	2.65	2.93	2.59	1.36	2.15	2.11	2.191666667	2.298333333
gene13094	CLGN	calmegin, transcript variant X2	4.637	2.213243836	3.50E-06	3.32E-05	yes	up	0.31	0.41	0.54	0.19	0.33	0.09	0.07	0.05	0.08	0.01	0.06	0.07	0.311666667	0.056666667
gene13096	ELMOD2	ELMO domain containing 2	0.709	-0.495685548	0.03253758	0.081115449	yes	down	0.95	1.27	0.78	1.05	1.04	0.6	1.24	1.31	1.46	0.68	1.02	0.92	0.948333333	1.105
gene13105	WFS1	wolframin ER transmembrane glycoprotein, transcript variant X1	0.358	-1.481896603	5.78E-09	1.09E-07	yes	down	1.58	3.46	2.63	2.58	1.9	1.35	8.39	5.17	7.6	2.41	4.5	3.28	2.25	5.225
gene13110	LOC101804897	intestinal-type alkaline phosphatase	15.466	3.951037809	1.87E-07	2.44E-06	yes	up	1.91	2	0.68	1.8	1.32	0.04	0	0.1	0.14	0.12	0	0.04	1.291666667	0.066666667
gene13115	EIF4E2	eukaryotic translation initiation factor 4E family member 2	1.21	0.275399095	0.026855036	0.069805615	yes	up	33.68	34.57	45.82	34.89	31.92	29.64	21.63	20.75	27.48	23.23	23.81	24.76	35.08666667	23.61
gene13120	LOC101790094	cytochrome P450 2J2-like, transcript variant X1	10.996	3.458869429	0.003104575	0.011829968	yes	up	0.31	0.17	0.19	0.04	0.39	0.04	0	0	0	0	0.09	0	0.19	0.015
gene13124	RNPEPL1	arginyl aminopeptidase like 1	0.8	-0.322033592	0.036383887	0.088599448	yes	down	15.46	19.31	11.62	18	18.82	11.78	22.25	17.28	18.57	12.48	16.27	14.57	15.83166667	16.90333333
gene13125	ABCC5	ATP binding cassette subfamily C member 5, transcript variant X1	0.625	-0.677198722	0.000252442	0.001410553	yes	down	7.07	6.94	8.37	6.16	7.97	4.65	13.2	7.46	7.63	4.75	8.2	6.31	6.86	7.925
gene13126	EIF2B5	eukaryotic translation initiation factor 2B subunit epsilon	0.775	-0.367681994	0.019432308	0.053986143	yes	down	10.82	13.78	17.38	14.1	7.98	10.84	18.82	13.83	12.46	10.27	12.55	11.76	12.48333333	13.28166667
gene13127	DVL3	dishevelled segment polarity protein 3	1.558	0.639665865	0.001392041	0.006042868	yes	up	8.29	8.69	12.16	11.58	7.19	5.62	4.86	5.94	3.67	5.09	3.84	3.82	8.921666667	4.536666667
gene13129	ABCF3	ATP binding cassette subfamily F member 3	0.731	-0.452905336	0.001501261	0.006460231	yes	down	15.32	22.18	25.15	21.29	15.93	13.26	23.79	33.2	26.78	19.76	21.04	21.08	18.855	24.275
gene13138	LOC101792384	uncharacterized LOC101792384	3.33	1.735355086	1.15E-08	2.00E-07	yes	up	8.21	4.22	10.21	7.09	4.36	3.67	0.41	2.96	1.26	1.25	1.7	1	6.293333333	1.43
gene13139	THPO	thrombopoietin	1.913	0.93616016	0.007125207	0.023861892	yes	up	2.54	3.98	4.25	4.19	3.96	3.89	1	3.02	1.48	1.22	1.92	0.87	3.801666667	1.585
gene13140	POLR2H	RNA polymerase II subunit H	1.48	0.566023282	0.00948212	0.030087053	yes	up	52.34	47.51	48.8	44.02	66.05	29.92	20.24	26.18	19.16	23.7	32.74	33.79	48.10666667	25.96833333
gene13141	EPHB3	EPH receptor B3	3.121	1.641969366	5.49E-08	8.24E-07	yes	up	10.78	13.89	18.1	28.71	7.54	6.72	3.59	5.88	3.21	3.58	2.65	2.72	14.29	3.605
gene13142	CACNA2D1	calcium voltage-gated channel auxiliary subunit alpha2delta 1, transcript variant X1	1.612	0.688436746	0.035426825	0.086753785	yes	up	7.39	7.69	19.37	5.82	11.23	8.59	3.54	3.39	3.22	3.79	3.76	11.82	10.015	4.92
gene13147	LOC106017989	uncharacterized LOC106017989	2.538	1.343452901	0.002384521	0.009485959	yes	up	3.45	1.25	2.99	3.65	1.86	2.98	0.59	0.58	0.9	1.61	0.24	1.29	2.696666667	0.868333333
gene13151	FGF1	fibroblast growth factor 1	1.93	0.948623846	0.008643494	0.027945562	yes	up	0.86	1.76	1.52	1.67	1.1	0.69	0.6	0.23	0.39	0.33	0.57	0.88	1.266666667	0.5
gene13171	LARS	leucyl-tRNA synthetase	0.762	-0.392253841	0.005334415	0.018769672	yes	down	9.55	12.21	18.59	11.25	12.99	9.85	17.98	11.96	16.92	9.63	11.26	13.11	12.40666667	13.47666667
gene13179	DPYSL3	dihydropyrimidinase like 3	1.922	0.942346739	0.002513482	0.009933023	yes	up	1.46	1.69	1.59	3.21	2.12	2.53	1.19	1.48	0.85	0.42	0.69	0.93	2.1	0.926666667
gene13182	LOC101799494	GDNF family receptor alpha-4	0.134	-2.896990445	1.69E-17	1.34E-15	yes	down	0.53	0.57	0.24	0.22	0.84	0.14	3.8	2.66	3.12	1.72	2.96	1.54	0.423333333	2.633333333
gene13184	LOC101798753	C-terminal-binding protein 2	0.733	-0.447612941	7.96E-06	6.88E-05	yes	down	10.8	14.66	14.1	12.51	13.42	9.37	18.36	13.88	16.23	10.58	11.64	13.16	12.47666667	13.975
gene13189	LOC106018002	uncharacterized LOC106018002	0.223	-2.163006658	0.000575552	0.002873164	yes	down	0.15	0	0.1	0.1	0.1	0.03	0.64	0.33	0.36	0.23	0.11	0.13	0.08	0.3
gene1319	SMOX	spermine oxidase, transcript variant X2	1.328	0.408876904	0.013051799	0.039199022	yes	up	4.13	4.63	5.49	5.64	5.73	3.38	3.63	2.12	4.06	2.54	2.34	3.3	4.833333333	2.998333333
gene13192	LOC101800255	semaphorin-5A	0.602	-0.731525379	0.016487999	0.047230118	yes	down	0.15	0.21	0.24	0.27	0.22	0.21	0.56	0.26	0.39	0.11	0.21	0.32	0.216666667	0.308333333
gene13203	TRAF3IP1	TRAF3 interacting protein 1	3.528	1.818703743	3.61E-09	7.04E-08	yes	up	1.56	2.04	2.91	1.77	1.97	0.76	0.53	0.3	0.67	0.45	0.42	0.22	1.835	0.431666667
gene13206	LOC101802378	UDP-glucuronosyltransferase 1-1-like, transcript variant X8	0.7	-0.514531643	0.005878161	0.020300343	yes	down	286.42	485.79	344.86	235.27	246.35	239.12	341.9	388.32	362.92	263.64	435.06	316.91	306.3016667	351.4583333
gene13210	ARL4C	ADP ribosylation factor like GTPase 4C	1.448	0.533721415	0.03812536	0.092054459	yes	up	5.1	4.84	7.93	5.6	3.99	2.13	4.15	2.5	2.83	2.73	2.38	1.79	4.931666667	2.73
gene13212	LOC106018017	uncharacterized LOC106018017	3.068	1.617267394	8.17E-13	3.05E-11	yes	up	15.7	8.08	13.78	11.48	9.46	9.9	3.23	1.65	3.04	4.82	3.59	4.82	11.4	3.525
gene13214	SSRP1	structure specific recognition protein 1	1.639	0.712420248	4.54E-05	0.000318543	yes	up	55.49	57.94	105.53	66.58	58.16	49.94	26.57	38.66	32.98	32.26	32.18	28.85	65.60666667	31.91666667
gene13215	TNKS1BP1	tankyrase 1 binding protein 1	3.224	1.688874253	1.12E-11	3.51E-10	yes	up	21.99	26.08	21.5	28.79	13.26	12.11	4.56	3.28	5.96	20.06	7.37	2.91	20.62166667	7.356666667
gene13218	INCENP	inner centromere protein	1.944	0.959073269	0.000670699	0.003264265	yes	up	1.62	2.61	3.98	1.49	2.59	1.08	0.96	0.47	1.25	0.6	1.44	0.52	2.228333333	0.873333333
gene13221	RNF14	ring finger protein 14	0.6	-0.736101902	7.59E-11	2.09E-09	yes	down	8.08	9.65	9.01	7.93	7.74	6.96	16.28	11.61	11.46	8.95	10.11	10.04	8.228333333	11.40833333
gene13222	GNPDA1	glucosamine-6-phosphate deaminase 1	1.224	0.29190502	0.010201679	0.031982019	yes	up	14.39	18.8	19.31	16.83	13.62	10.54	12.56	8.76	11.17	8.75	9.38	11.64	15.58166667	10.37666667
gene13235	FLRT2	fibronectin leucine rich transmembrane protein 2, transcript variant X3	3.63	1.860098114	3.55E-08	5.58E-07	yes	up	13.07	5.93	10.48	10.22	7.53	5.88	1.4	0.33	0.48	1.22	0.38	2.55	8.851666667	1.06
gene13236	LOC110353259	uncharacterized LOC110353259	13.643	3.770052695	8.90E-10	1.98E-08	yes	up	1.08	0.65	1.02	0.49	0.84	0.66	0	0.05	0.1	0.07	0.05	0.04	0.79	0.051666667
gene13240	HSF1	heat shock transcription factor 1	1.408	0.493756186	0.003405685	0.012770874	yes	up	21.05	24.82	37.83	31.25	23.95	19.45	14.06	20.22	14.25	14.3	13.14	14.13	26.39166667	15.01666667
gene13242	MROH1	maestro heat like repeat family member 1	0.72	-0.473677514	0.023720166	0.063018361	yes	down	42.89	56.33	60.19	48.21	41.27	30.97	40.87	76.87	47.83	38.67	48.2	35.8	46.64333333	48.04
gene13246	STUM	stum, mechanosensory transduction mediator homolog	1.429	0.515028543	0.035237774	0.086408575	yes	up	3.2	4.03	5.92	4.64	7.16	4.7	3.01	1.97	2.86	3	2.18	3.92	4.941666667	2.823333333
gene13251	PSEN2	presenilin 2, transcript variant X1	0.562	-0.831105172	0.000980289	0.004520083	yes	down	4.58	7.17	5.45	5.05	3.43	4.16	11.51	11.08	6.52	4.23	6.78	4.05	4.973333333	7.361666667
gene13252	COQ8A	coenzyme Q8A	0.617	-0.696762743	0.001543797	0.006613577	yes	down	10.13	15.21	12.26	12.83	8.49	5.83	22.3	18.72	11.25	11.38	13.5	8.36	10.79166667	14.25166667
gene13263	IGF1	insulin like growth factor 1	0.347	-1.528710177	7.20E-05	0.00047572	yes	down	5.52	2.23	0.62	1.86	2.94	3.45	9.18	5.31	8.81	8.03	5.39	4.79	2.77	6.918333333
gene13266	PAH	phenylalanine hydroxylase	0.381	-1.390597204	1.44E-20	1.69E-18	yes	down	18.03	26.37	25.32	17.44	19.79	19.35	68.89	46.65	62.95	34.25	38.9	34.35	21.05	47.665
gene13278	LOC101795849	olfactory receptor 52K2-like	0.356	-1.488918627	0.001121362	0.005058621	yes	down	0.77	2.89	0.86	0.25	2.38	1.62	1.9	3.32	6.29	3.56	1.53	3.87	1.461666667	3.411666667
gene13279	LOC101796047	olfactory receptor 52I2-like	0.156	-2.676229542	0.018590974	0.052081533	yes	down	0.07	0.15	0	0	0	0.22	0	0.26	0.68	0.42	0	1.1	0.073333333	0.41
gene13286	ATP8A2	ATPase phospholipid transporting 8A2	5.711	2.513700688	2.05E-16	1.42E-14	yes	up	1.7	2.42	5.48	2.78	2.5	3.34	0.32	0.29	0.28	0.23	0.57	0.54	3.036666667	0.371666667
gene13287	SHISA2	shisa family member 2	1.812	0.857290557	6.40E-05	0.000430144	yes	up	12.06	12.71	17.82	22.38	12.06	12.28	11.8	4.96	5.13	5.34	5.56	7.74	14.885	6.755
gene13292	SPATA13	spermatogenesis associated 13, transcript variant X1	0.416	-1.26521381	2.32E-11	6.92E-10	yes	down	13.58	10.81	14.32	9.65	11.46	11.25	17.96	16.09	21.33	9.63	16.57	16.44	11.845	16.33666667
gene13297	LOC110353272	uncharacterized LOC110353272	12.562	3.651046027	0.000583225	0.002902398	yes	up	0.04	0.05	0.05	0.16	0.12	0.04	0	0	0.02	0	0	0.01	0.076666667	0.005
gene13298	TNFRSF19	TNF receptor superfamily member 19	3.548	1.827030406	1.60E-14	8.24E-13	yes	up	3.11	4.11	4.75	4.82	3.52	2.28	1.3	0.87	1.77	0.52	0.78	0.64	3.765	0.98
gene13300	SACS	sacsin molecular chaperone, transcript variant X1	1.631	0.70556845	0.027795995	0.071644467	yes	up	0.12	0.1	0.19	0.18	0.09	0.09	0.1	0.02	0.07	0.04	0.07	0.08	0.128333333	0.063333333
gene13301	SGCG	sarcoglycan gamma, transcript variant X3	2.031	1.02234379	0.042510791	0.100143805	yes	up	0.26	0.16	0.09	0.39	0.17	0.1	0.07	0.03	0.14	0.08	0.05	0.1	0.195	0.078333333
gene13308	LOC110353277	uncharacterized LOC110353277	0.135	-2.886443787	0.0053734	0.018856841	yes	down	0.19	0.82	0	1.94	0	0	2.22	6.75	1.86	1.51	4.21	1.02	0.491666667	2.928333333
gene13309	SERPINH1	serpin family H member 1, transcript variant X1	2.105	1.0736071	5.99E-06	5.34E-05	yes	up	38.08	16.5	28.72	32.62	32.41	15.16	13.29	11.54	7.92	7.96	9.36	13.72	27.24833333	10.63166667
gene1331	UBOX5	U-box domain containing 5, transcript variant X1	1.291	0.368435864	0.033502903	0.083032448	yes	up	3.92	4.73	6.24	4.92	3.43	3	2.56	2.97	2.63	2.6	2.42	3.16	4.373333333	2.723333333
gene13311	FCHSD2	FCH and double SH3 domains 2, transcript variant X1	0.462	-1.114675982	0.000473926	0.002429103	yes	down	0.55	2.03	1.24	1.57	1.19	1.07	4.95	2.12	2.65	1.01	2.09	1.27	1.275	2.348333333
gene13314	LOC110353280	uncharacterized LOC110353280	11.046	3.465451789	0.029679626	0.075389397	yes	up	1.05	0	0.29	0.45	0.44	0	0	0	0	0	0	0	0.371666667	0
gene13315	LOC101801585	P2Y purinoceptor 2	1.883	0.913321643	0.003026785	0.011585752	yes	up	1.43	1.06	1.18	2.98	0.83	1.05	0.87	0.71	0.42	0.37	0.71	0.66	1.421666667	0.623333333
gene13316	LOC106018045	uncharacterized LOC106018045	2.566	1.35970815	0.002959076	0.01139175	yes	up	4.2	2.08	0.96	2.02	1.8	1.33	0.47	0.86	0.58	0.32	1.13	0.35	2.065	0.618333333
gene13317	EGLN3	egl-9 family hypoxia inducible factor 3	0.682	-0.552961854	0.01594762	0.04595708	yes	down	56.87	58.15	27.44	32.33	41.8	34.57	67.29	54.84	67.07	38.28	54.03	30.29	41.86	51.96666667
gene13318	NPAS3	neuronal PAS domain protein 3, transcript variant X1	11.933	3.576912165	0.001519292	0.006524154	yes	up	0.03	0.01	0.1	0.26	0.05	0.02	0.01	0	0	0.01	0	0.01	0.078333333	0.005
gene13325	NUBPL	nucleotide binding protein like, transcript variant X1	1.352	0.435238408	0.010504455	0.032749322	yes	up	5.21	5.41	4.48	4.02	5.9	3.97	4.54	2.81	3.03	2.66	2.32	2.33	4.831666667	2.948333333
gene13326	CAPG	capping actin protein, gelsolin like	4.775	2.255597927	7.11E-09	1.30E-07	yes	up	15.38	7.49	16.29	22.41	9.59	5.01	1.64	1.84	3.46	1.88	2.4	1.41	12.695	2.105
gene13327	THOP1	thimet oligopeptidase 1	0.551	-0.859842891	3.80E-06	3.57E-05	yes	down	74.68	109.12	113.35	87.16	73.89	70.33	105.16	187.41	112.08	118.44	123.36	120.79	88.08833333	127.8733333
gene13328	SGTA	small glutamine rich tetratricopeptide repeat containing alpha	1.271	0.346432964	0.002293377	0.009194613	yes	up	49.08	54.05	70.49	44.3	49.24	41.94	45.53	36.14	37.51	31.54	32.75	36.63	51.51666667	36.68333333
gene13329	SLC39A3	solute carrier family 39 member 3, transcript variant X1	0.685	-0.545833336	0.03360469	0.083212991	yes	down	2.71	2.63	2.87	2.46	1.2	1.71	2.68	2.51	2.58	2.68	2.51	2.63	2.263333333	2.598333333
gene13334	PTP4A2	protein tyrosine phosphatase type IVA, member 2	0.819	-0.288313462	0.04965875	0.113306436	yes	down	36.96	37.53	36.33	27.53	37.83	30.9	36.85	28.67	35.74	28.9	41.09	37.88	34.51333333	34.855
gene13335	KHDRBS1	KH RNA binding domain containing, signal transduction associated 1	1.365	0.449136475	0.001399218	0.006068344	yes	up	24.44	17.98	26.99	22.8	19.54	15.7	11.59	12.69	13.25	12.09	11.15	13.39	21.24166667	12.36
gene13339	TPPP	tubulin polymerization promoting protein, transcript variant X2	0.558	-0.841431643	0.047579326	0.10965822	yes	down	1.47	0.45	1.23	0.86	0.23	0.44	0.89	0.95	1.77	0.9	1.12	1.25	0.78	1.146666667
gene1334	DDRGK1	DDRGK domain containing 1	1.562	0.643153302	0.000189762	0.001100085	yes	up	72.07	97.07	62.11	53.18	68.11	72.99	39.21	33.3	42.42	30.95	40.36	40.57	70.92166667	37.80166667
gene13340	BRD9	bromodomain containing 9, transcript variant X1	1.264	0.337624981	0.04755907	0.10964371	yes	up	3.69	4.93	5.28	5.43	5.45	4.84	5.05	1.93	3.4	2.7	2.97	3.46	4.936666667	3.251666667
gene13347	STAC	SH3 and cysteine rich domain, transcript variant X1	3.361	1.74907501	0.004125491	0.015061498	yes	up	0.54	0.22	0.09	0.66	0.1	0.13	0.09	0.05	0.05	0.01	0.05	0.14	0.29	0.065
gene13348	LOC106018053	uncharacterized LOC106018053	8.222	3.039524578	0.037280937	0.090431589	yes	up	0.28	0.13	0	0.13	0	0.13	0.04	0	0	0	0	0	0.111666667	0.006666667
gene13349	LOC106018059	uncharacterized LOC106018059	3.347	1.742858676	1.15E-05	9.57E-05	yes	up	2.31	9.93	29.1	2.75	16.65	3.22	1.45	2.6	1.23	6	2.37	5.71	10.66	3.226666667
gene13350	LOC110353286	uncharacterized LOC110353286, transcript variant X1	3.646	1.866363613	0.037865997	0.091572655	yes	up	0.41	0.21	0.03	0.18	0.24	0.38	0	0.03	0	0.21	0	0.06	0.241666667	0.05
gene13353	MTMR8	myotubularin related protein 8	1.247	0.318858793	0.028946356	0.073956697	yes	up	2.45	2.34	3.44	3.18	2.44	1.98	2	1.63	1.8	1.99	1.52	1.4	2.638333333	1.723333333
gene13356	ARHGEF9	Cdc42 guanine nucleotide exchange factor 9, transcript variant X1	1.835	0.876075405	0.000811291	0.003848212	yes	up	2.26	1.74	4.09	1.7	1.2	1.33	0.57	0.31	0.88	0.58	0.52	0.66	2.053333333	0.586666667
gene13358	LOC101792189	uncharacterized LOC101792189, transcript variant X1	2.502	1.323122603	0.03906998	0.093727533	yes	up	0.01	0.07	0.14	0.08	0.06	0.1	0.01	0.02	0.02	0.02	0.04	0.03	0.076666667	0.023333333
gene1336	SLC4A11	solute carrier family 4 member 11, transcript variant X1	1.493	0.577970762	0.03949461	0.094556871	yes	up	0.31	0.51	0.34	0.37	0.3	0.39	0.36	0.17	0.2	0.14	0.23	0.13	0.37	0.205
gene13360	LOC101792650	vascular endothelial growth factor receptor 1	0.268	-1.898003373	0.000578939	0.002885064	yes	down	0.07	0.59	0.52	0.37	0.44	0.57	2.57	2.08	1.3	0.6	1.33	0.15	0.426666667	1.338333333
gene13371	KIZ	kizuna centrosomal protein	1.533	0.615916453	0.029801042	0.075634564	yes	up	2.16	2.06	4.42	3.07	4.88	3.83	1.71	1.49	3.66	2.39	1.3	1.32	3.403333333	1.978333333
gene13372	XRN2	5'-3' exoribonuclease 2	0.729	-0.456441109	0.001189011	0.005322048	yes	down	7.08	8.82	8.82	8.41	6.97	5.49	10.73	9.15	10.29	4.87	8.45	8.22	7.598333333	8.618333333
gene13381	HSPA2	heat shock protein family A (Hsp70) member 2	0.164	-2.611356173	0.000321668	0.001738579	yes	down	28.44	7.79	21.53	24.84	9.54	7.08	28.25	71.85	121.71	6.43	232.92	26.54	16.53666667	81.28333333
gene13382	ZBTB1	zinc finger and BTB domain containing 1, transcript variant X1	1.597	0.674982943	3.36E-05	0.000245337	yes	up	3.12	3.01	3.76	3.72	3.35	1.92	2.16	1.29	2.17	1.17	1.21	1.71	3.146666667	1.618333333
gene13383	ZBTB25	zinc finger and BTB domain containing 25	1.499	0.584073689	0.001535034	0.00658192	yes	up	3.37	3.85	3.3	2.73	3.09	2.39	2.35	2.05	2.17	1.44	1.32	1.26	3.121666667	1.765
gene13385	MTHFD1	methylenetetrahydrofolate dehydrogenase, cyclohydrolase and formyltetrahydrofolate synthetase 1	0.325	-1.622614243	3.12E-15	1.78E-13	yes	down	70.05	146.89	125.33	75.18	100.78	76.44	309.47	358.42	309.31	139.88	234.48	195.12	99.11166667	257.78
gene13386	ESR2	estrogen receptor 2, transcript variant X2	0.35	-1.513540378	1.17E-09	2.55E-08	yes	down	0.96	0.9	0.99	0.57	1.03	0.76	3.24	3.38	3.13	1.13	1.39	1.38	0.868333333	2.275
gene13389	SGPP1	sphingosine-1-phosphate phosphatase 1	1.241	0.311274642	0.03165935	0.079242685	yes	up	1.07	1.4	1.56	1.39	1.17	0.84	1.08	0.75	0.99	0.64	0.64	0.82	1.238333333	0.82
gene13396	ZER1	zyg-11 related cell cycle regulator	0.624	-0.680848489	4.85E-05	0.000336959	yes	down	4.63	6.14	5.06	6.07	4.48	3.13	8.18	7.9	6.66	4.96	6.83	4.21	4.918333333	6.456666667
gene1340	CUNH20orf194	chromosome unknown C20orf194 homolog	0.687	-0.540821597	0.033479343	0.083011461	yes	down	0.83	0.58	0.7	1.28	0.56	0.45	1.4	0.74	0.87	0.55	0.64	1.13	0.733333333	0.888333333
gene13400	PKN3	protein kinase N3	1.887	0.915874288	0.006400472	0.021800422	yes	up	0.92	1.04	0.79	1.88	0.78	0.44	0.76	0.19	0.33	0.34	0.4	0.54	0.975	0.426666667
gene13403	SPTAN1	spectrin alpha, non-erythrocytic 1, transcript variant X10	1.76	0.81560272	1.80E-08	3.06E-07	yes	up	24.83	23.9	37.29	26.18	22.15	15.15	15.76	11.12	14.87	8.37	10.45	9.3	24.91666667	11.645
gene13407	PTGES2	prostaglandin E synthase 2, transcript variant X1	0.825	-0.277923896	0.02678691	0.069641121	yes	down	18.7	19.03	29.09	18.98	19.63	14.05	22.32	21.58	18.76	16.74	17.72	19.34	19.91333333	19.41
gene13409	CIZ1	CDKN1A interacting zinc finger protein 1	2.103	1.072110672	1.03E-20	1.24E-18	yes	up	15.75	20.82	25.64	19.63	17.69	15.23	9.03	7.98	6.98	6.47	6.18	7.76	19.12666667	7.4
gene13414	MRPS2	mitochondrial ribosomal protein S2	0.46	-1.121030133	3.54E-09	6.90E-08	yes	down	50.85	54.05	55.16	44.35	42.77	44.71	84.69	107.1	63.31	80.04	82.02	86.4	48.64833333	83.92666667
gene13415	LOC106018073	uncharacterized LOC106018073	0.585	-0.772648369	0.00658805	0.022322978	yes	down	7.93	6.21	7.97	5.73	6.47	4.9	5.77	6.36	14.24	12.68	7.57	7.02	6.535	8.94
gene13416	FAM69B	family with sequence similarity 69 member B	4.448	2.153238405	1.75E-07	2.30E-06	yes	up	0.61	0.59	1.81	0.97	0.59	1.57	0.13	0.21	0.13	0.22	0.15	0.29	1.023333333	0.188333333
gene13418	EGFL7	EGF like domain multiple 7	1.544	0.626658975	0.002007929	0.008229189	yes	up	5.37	7.6	10.74	9.14	7.73	7.55	4.47	2.53	4.09	5.22	4.1	4.89	8.021666667	4.216666667
gene13419	NOTCH1	notch 1	1.48	0.565397449	0.000829225	0.003921636	yes	up	2.17	2.33	4.66	6.09	2.7	2.25	3.06	2.27	1.67	1.95	2.36	0.71	3.366666667	2.003333333
gene1342	ATRN	attractin, transcript variant X1	0.463	-1.110767396	1.39E-10	3.67E-09	yes	down	2.77	3.61	4.15	3.68	3.32	2.89	9.5	8.12	7.88	3.73	5.68	4.67	3.403333333	6.596666667
gene13420	SEC16A	SEC16 homolog A, endoplasmic reticulum export factor, transcript variant X2	0.73	-0.453078587	0.006434481	0.021895512	yes	down	9.57	14.69	11.25	9.54	11.92	8.65	15.64	12.53	15.27	7.46	11.61	8.85	10.93666667	11.89333333
gene13421	INPP5E	inositol polyphosphate-5-phosphatase E	0.737	-0.441162608	0.046362855	0.107250003	yes	down	1.65	2.32	2.01	1.44	1.66	1.59	3.12	2.76	1.74	1.77	1.48	1.16	1.778333333	2.005
gene13423	SNAPC4	small nuclear RNA activating complex polypeptide 4, transcript variant X1	0.759	-0.398570136	0.041811297	0.098836076	yes	down	1.15	1.54	1.32	1.2	1.15	1.13	2.14	1.54	1.63	0.93	0.75	1.33	1.248333333	1.386666667
gene13424	CARD9	caspase recruitment domain family member 9, transcript variant X1	2.003	1.002159213	0.009275016	0.029501528	yes	up	1.02	0.82	2.03	1.84	0.7	0.35	0.35	0.5	0.31	0.66	0.29	0.52	1.126666667	0.438333333
gene13425	DNLZ	DNL-type zinc finger	1.261	0.334892583	0.029146558	0.074337424	yes	up	29.31	32.2	33.86	26.23	25.41	27.2	17.19	17.32	21.3	18.13	18.99	19.17	29.035	18.68333333
gene13427	LOC101791057	centrosome-associated protein 350	33.863	5.081637497	6.93E-19	6.64E-17	yes	up	0.67	1.75	1	0.5	0.99	0.78	0.01	0.01	0.13	0.01	0	0	0.948333333	0.026666667
gene13428	QSOX2	quiescin sulfhydryl oxidase 2	0.677	-0.562853442	7.94E-05	0.000517057	yes	down	2.36	2.57	3.35	2.31	2.44	1.75	3.49	2.41	3.73	2.41	3.56	2.36	2.463333333	2.993333333
gene1343	LOC110353299	uncharacterized LOC110353299	0.304	-1.717072411	1.13E-06	1.24E-05	yes	down	0.07	0.14	0.08	0.05	0.13	0.1	0.51	0.24	0.26	0.17	0.18	0.26	0.095	0.27
gene13440	IKZF1	IKAROS family zinc finger 1, transcript variant X3	0.593	-0.754110106	0.003138701	0.011928389	yes	down	0.93	2.03	1.52	1.37	1.58	0.89	3.85	1.1	1.75	1.59	1.93	2.16	1.386666667	2.063333333
gene13442	FIGNL1	fidgetin like 1, transcript variant X3	1.677	0.74582729	0.000499657	0.002545824	yes	up	1.4	2.29	1.82	1.65	1.85	1.74	1.15	0.59	1.21	0.57	0.96	0.86	1.791666667	0.89
gene13443	DDC	dopa decarboxylase, transcript variant X1	0.387	-1.368231562	0.004318447	0.015658589	yes	down	0.56	0.6	0.83	0.43	0.2	0.07	1.11	1.9	0.83	0.55	0.46	0.42	0.448333333	0.878333333
gene13444	GRB10	growth factor receptor bound protein 10	0.494	-1.017107939	7.80E-07	8.87E-06	yes	down	4.65	3.54	3.14	3.62	5.29	2.92	7.38	3.76	7.14	4.84	5.79	8.37	3.86	6.213333333
gene13453	GAL	galanin and GMAP prepropeptide, transcript variant X2	16.878	4.077100271	0.002376186	0.009460657	yes	up	0.45	0	0	0.72	0.81	0.55	0	0	0	0.07	0	0	0.421666667	0.011666667
gene13455	CPT1A	carnitine palmitoyltransferase 1A, transcript variant X2	0.582	-0.781301218	0.001178072	0.005281305	yes	down	33.09	105.67	59.45	48.3	51.69	53.59	82.61	52.38	136.82	64.42	84.48	73.08	58.63166667	82.29833333
gene13457	LOC101789732	fatty acid desaturase 1-like, transcript variant X1	0.457	-1.128922453	0.000570663	0.002850739	yes	down	1.15	1.97	1.6	2.88	2.89	1.92	4.1	1.3	3.47	6.27	3.5	3.82	2.068333333	3.743333333
gene13459	ZDHHC13	zinc finger DHHC-type containing 13	1.521	0.605121621	8.09E-05	0.000526192	yes	up	6.24	6.56	5.95	5.36	5.54	4.04	3.68	3.21	2.83	2.75	3.5	2.41	5.615	3.063333333
gene13460	DHCR7	7-dehydrocholesterol reductase	1.52	0.603729121	0.009075141	0.028994066	yes	up	5.38	12.09	10.9	7.12	11.85	8.28	8.67	4.56	7	2.87	3.93	3.97	9.27	5.166666667
gene13461	NADSYN1	NAD synthetase 1	0.484	-1.047964793	5.59E-05	0.000382151	yes	down	3.76	11.17	8.43	5.78	5.57	6.87	15.35	12.52	20.14	5.65	10.01	8.79	6.93	12.07666667
gene13470	CCND1	cyclin D1	2.446	1.290253158	8.86E-18	7.45E-16	yes	up	17.76	16.67	19.48	20.4	17.01	14.3	5.4	3.77	7.65	5.79	5.26	6.4	17.60333333	5.711666667
gene13471	ORAOV1	oral cancer overexpressed 1	1.803	0.850471178	0.001475709	0.006365516	yes	up	15.75	16.82	10.12	9.4	19.71	19.78	7.15	4.87	7.38	8.32	6.6	8.08	15.26333333	7.066666667
gene13474	LOC106018090	uncharacterized LOC106018090, transcript variant X2	23.174	4.534456589	0.000162571	0.000962242	yes	up	2.96	0.34	1.58	0	1.94	0.5	0	0.2	0	0	0	0	1.22	0.033333333
gene13478	ANO1	anoctamin 1, transcript variant X1	0.391	-1.352975944	1.11E-06	1.22E-05	yes	down	0.37	0.25	0.45	0.51	0.48	0.34	1.31	0.42	1.13	0.44	0.96	0.92	0.4	0.863333333
gene13481	CTTN	cortactin, transcript variant X1	1.542	0.625075463	8.27E-09	1.49E-07	yes	up	18.55	21.17	19.25	22.67	19.17	14.23	11.11	9.76	12.81	8.08	9.62	10.2	19.17333333	10.26333333
gene13482	SHANK2	SH3 and multiple ankyrin repeat domains 2, transcript variant X1	5.257	2.394294785	3.75E-12	1.28E-10	yes	up	1.54	0.68	0.97	2.23	0.58	0.76	0.36	0.06	0.28	0.04	0.11	0.11	1.126666667	0.16
gene13484	LOC101802681	uncharacterized LOC101802681	7.858	2.974113624	0.000509011	0.0025868	yes	up	0.05	0.02	0.08	0.09	0.06	0.03	0.01	0	0.01	0.01	0	0	0.055	0.005
gene13488	CD59	CD59 molecule (CD59 blood group), transcript variant X1	0.734	-0.446744308	0.00447195	0.0161622	yes	down	20.36	26.81	21.65	22.9	28.12	17.87	25.1	22.3	33.17	28.81	22.36	19.65	22.95166667	25.23166667
gene13493	CAPRIN1	cell cycle associated protein 1, transcript variant X1	0.768	-0.380051595	0.002746468	0.010726968	yes	down	18.4	21.64	23.11	19.81	18.8	12.82	30.46	20.24	25.17	13.3	19.25	18.83	19.09666667	21.20833333
gene13496	LOC101791792	SHC-transforming protein 1	1.444	0.529971138	0.001958657	0.008082551	yes	up	24.86	24.47	36.38	32.03	25.25	17.97	12.38	18.98	14.48	15.38	13.18	14.56	26.82666667	14.82666667
gene13503	LOC101796559	ephrin-A3	4.59	2.198395779	0.011882372	0.036296782	yes	up	6.74	6.59	5.41	3.85	4.57	0.73	2.76	0.83	0	0.61	0	0	4.648333333	0.7
gene13504	LOC101796757	ephrin-A1	1.344	0.426725375	0.003843086	0.014177433	yes	up	28.95	38.43	36.21	32.7	29.31	31.37	19.92	23.49	17.85	18.81	21.43	17.77	32.82833333	19.87833333
gene13505	SLC50A1	solute carrier family 50 member 1	0.466	-1.102869928	0.001269589	0.005616269	yes	down	22.89	23.02	6.11	21.32	15.6	14.52	18.26	41.74	19.06	39.46	36.66	23.69	17.24333333	29.81166667
gene13506	KRTCAP2	keratinocyte associated protein 2	1.373	0.456877683	0.029045529	0.0741192	yes	up	268.58	211.72	264.58	229.82	251.62	234.02	85.85	135.09	122.46	170.08	163.17	173	243.39	141.6083333
gene13507	TRIM46	tripartite motif containing 46	1.904	0.928753496	0.00091071	0.004242799	yes	up	4.29	4.45	3.02	4.33	3.43	2.76	1.82	2.43	1.05	1.37	1.18	1.55	3.713333333	1.566666667
gene13508	LOC106018092	uncharacterized LOC106018092	65.131	6.025274999	4.13E-10	9.96E-09	yes	up	1.8	1.32	1.28	1.77	0.91	0.44	0	0	0	0	0	0	1.253333333	0
gene13509	THBS3	thrombospondin 3	2.922	1.546829926	9.23E-05	0.000586436	yes	up	1.26	0.6	1.21	1.9	0.43	0.78	0.5	0.33	0.25	0.08	0.33	0.3	1.03	0.298333333
gene13511	LOC101792911	glucosylceramidase-like	289.073	8.17529021	5.76E-13	2.24E-11	yes	up	9.02	1.84	4.84	1.78	2.21	0.41	0	0	0	0	0	0.04	3.35	0.006666667
gene13514	FAM189B	family with sequence similarity 189 member B	2.029	1.021012784	0.001940089	0.008017435	yes	up	1.82	1.59	6.39	5.25	2.72	1.73	0.82	1.28	0.34	1.73	0.73	1.5	3.25	1.066666667
gene13517	HCN3	hyperpolarization activated cyclic nucleotide gated potassium channel 3	0.478	-1.065625596	0.015232926	0.044350704	yes	down	0.15	0.33	0.2	0.5	0.09	0.16	0.57	0.76	0.34	0.17	0.39	0.22	0.238333333	0.408333333
gene13518	FDPS	farnesyl diphosphate synthase	2.643	1.40191179	4.43E-13	1.76E-11	yes	up	389.51	416.39	547.91	359.35	395.12	296.45	98.78	79.69	140.05	109.84	115.98	187.56	400.7883333	121.9833333
gene13519	RUSC1	RUN and SH3 domain containing 1	0.753	-0.409700529	0.030468946	0.076959248	yes	down	9.17	11.26	8.24	8.2	7.12	6.53	7.05	10.78	9.7	9.75	10.13	6.84	8.42	9.041666667
gene13524	LOC101794688	GON-4-like protein, transcript variant X1	0.791	-0.337446096	0.010911126	0.033771638	yes	down	3.69	5.4	5.78	5.44	3.81	3.2	5.92	4.73	5.39	3.77	4.37	3.53	4.553333333	4.618333333
gene13525	SYT11	synaptotagmin 11	2.79	1.480424645	8.85E-05	0.000567414	yes	up	0.27	0.63	0.56	0.54	0.67	0.41	0.14	0.04	0.36	0.07	0.19	0.13	0.513333333	0.155
gene1353	LOC101796348	histone H3.3	1.602	0.680275051	6.99E-06	6.14E-05	yes	up	368.44	302.74	396.3	361.18	313.55	271.42	150.14	134.39	176.96	159.55	205.27	192.35	335.605	169.7766667
gene13532	LOC106018098	serpin B6-like	1.587	0.66588139	9.33E-05	0.0005921	yes	up	6.9	6.68	7.29	6.72	6.71	3.15	4.43	2.68	3.87	2.5	3.39	2.53	6.241666667	3.233333333
gene13533	SERPINB1	serpin family B member 1, transcript variant X2	1.416	0.501455374	0.033911051	0.083830128	yes	up	4.33	2.98	5.12	2.22	5.53	1.51	2.18	1.5	1.81	1.55	1.61	1.39	3.615	1.673333333
gene13547	EXOC2	exocyst complex component 2	1.531	0.614113304	3.30E-05	0.000241382	yes	up	2.67	3.11	3.19	3.33	2.95	2.57	1.82	1.3	2.35	1.2	1.69	1.35	2.97	1.618333333
gene13556	LOC101803244	tubulin beta-2 chain-like	1.679	0.747895334	0.004487096	0.016204718	yes	up	36.45	19.02	47.18	19.32	20	17.3	24.83	8.49	12.64	8.93	12.6	11.49	26.545	13.16333333
gene13558	PSMG4	proteasome assembly chaperone 4	2.827	1.499404283	1.04E-06	1.15E-05	yes	up	14.85	9.96	9.9	8.18	11.13	8.03	2.51	2	3.75	4.38	4.26	3.2	10.34166667	3.35
gene13559	SLC22A23	solute carrier family 22 member 23, transcript variant X1	0.559	-0.838825729	2.97E-06	2.87E-05	yes	down	33.98	39.45	38.34	26.71	35.25	29.62	45.03	70.4	40.43	47.47	43.96	36.91	33.89166667	47.36666667
gene13570	LOC110353323	uncharacterized LOC110353323, transcript variant X1	18.021	4.171633161	4.94E-07	5.87E-06	yes	up	0.17	0.24	0.25	0.14	0.23	0.23	0.01	0	0.05	0	0	0	0.21	0.01
gene1358	LOC101798054	tripartite motif-containing protein 65	0.68	-0.555577252	0.034356311	0.084677488	yes	down	1.42	2.38	2.19	2.4	1.28	1.2	1.53	3.73	2	1.98	1.41	2.72	1.811666667	2.228333333
gene13580	JAK1	Janus kinase 1	0.816	-0.293704926	0.017845478	0.050326489	yes	down	5.49	7.08	9.76	7.24	7.35	5.56	9.42	6.85	8.9	5.21	6.56	6.13	7.08	7.178333333
gene13581	RAVER2	ribonucleoprotein, PTB binding 2	2.139	1.096859204	0.002286984	0.00917922	yes	up	1.28	0.49	0.88	1.6	0.64	0.53	0.52	0.42	0.45	0.26	0.25	0.15	0.903333333	0.341666667
gene13582	CACHD1	cache domain containing 1, transcript variant X2	1.578	0.657860836	0.021045474	0.057435607	yes	up	1.02	1.06	1.1	1.65	0.95	0.67	0.98	0.65	0.85	0.3	0.47	0.23	1.075	0.58
gene13587	PGM1	phosphoglucomutase 1, transcript variant X1	0.716	-0.481527265	0.042808287	0.100712607	yes	down	213.72	232.73	194.48	136.51	194.6	176.51	153.41	366.53	192.54	183.3	209.29	196.29	191.425	216.8933333
gene13597	ANGPTL3	angiopoietin like 3	1.749	0.806826551	0.004233535	0.015416216	yes	up	5	2.63	4.75	2.31	4.07	2.01	1.26	1.82	1.81	2.49	1.2	1.34	3.461666667	1.653333333
gene13598	LOC106018122	dedicator of cytokinesis protein 7-like, transcript variant X1	1.516	0.599842066	0.002700176	0.010574892	yes	up	8.44	6.63	7.47	8.44	5.58	5.5	5.07	2.58	3.33	4.69	4.11	2.97	7.01	3.791666667
gene13599	USP1	ubiquitin specific peptidase 1	1.394	0.479654601	0.00521355	0.018421038	yes	up	4.82	7	10.42	6.51	7.47	4.11	5.21	3.97	4.65	2.48	3.48	3.84	6.721666667	3.938333333
gene136	COL17A1	collagen type XVII alpha 1 chain	2.275	1.185693966	4.48E-10	1.07E-08	yes	up	4.84	2.68	5.52	5.38	4.02	3.15	1.75	1.1	1.77	1.64	1.59	1.4	4.265	1.541666667
gene1360	ACOX1	acyl-CoA oxidase 1	0.611	-0.711283189	4.74E-05	0.000329661	yes	down	82.16	121.91	122.44	64.52	95.03	61.79	127.1	112.69	143.56	96.19	159.04	93.4	91.30833333	121.9966667
gene13600	KANK4	KN motif and ankyrin repeat domains 4	1.492	0.577123797	0.004630625	0.016643341	yes	up	1.63	1.8	3.66	1.9	2.28	1.23	1.32	1.43	1.08	0.99	0.84	1.25	2.083333333	1.151666667
gene13601	PATJ	PATJ, crumbs cell polarity complex component, transcript variant X1	0.539	-0.892883815	1.25E-10	3.33E-09	yes	down	2.23	3.27	3.27	2.36	2.35	1.77	4.11	4.54	4.43	3.33	3.6	2.97	2.541666667	3.83
gene13604	NFIA	nuclear factor I A, transcript variant X1	1.85	0.887244492	1.32E-05	0.000107476	yes	up	8.98	5.24	9.23	9.07	8.03	5.98	2.66	2.89	3.64	4	3.06	4.15	7.755	3.4
gene13613	LOC101792912	cytochrome P450 2J2-like, transcript variant X3	0.204	-2.292706544	3.87E-14	1.88E-12	yes	down	12.53	34.79	9.89	13	17.46	13.58	66.85	118.98	66.5	42.79	68.1	45.25	16.875	68.07833333
gene13614	HOOK1	hook microtubule tethering protein 1	0.697	-0.520799377	0.013798181	0.040954232	yes	down	2.05	2.27	1.73	2.36	2.51	1.08	2.04	2.62	3.03	1.63	2.32	2.27	2	2.318333333
gene13615	LOC110353338	E3 ubiquitin-protein ligase RNF170-like	0.354	-1.498114573	0.001376047	0.005991845	yes	down	5.18	1.45	5.05	3.96	2.66	1.26	1.25	2.74	7.66	7.59	16.09	5.73	3.26	6.843333333
gene13616	FGGY	FGGY carbohydrate kinase domain containing, transcript variant X1	0.382	-1.386556262	1.20E-06	1.30E-05	yes	down	16.56	9.64	13.12	6.06	9.27	14.19	19.11	30.13	30.42	14.84	28.79	15.44	11.47333333	23.12166667
gene13617	JUN	Jun proto-oncogene, AP-1 transcription factor subunit	1.818	0.862398574	0.021436842	0.058271407	yes	up	82.71	56.06	105.92	108.94	63.36	65.24	21.35	21.02	20.64	26.51	97.4	23.35	80.37166667	35.045
gene13621	MYSM1	Myb like, SWIRM and MPN domains 1	0.786	-0.346553668	0.038508649	0.092736824	yes	down	0.94	1.34	1.58	1.17	1.21	0.74	1.32	0.96	1.76	1.07	0.97	1.19	1.163333333	1.211666667
gene13627	FAM105A	family with sequence similarity 105 member A, transcript variant X1	2.303	1.203484394	2.68E-09	5.38E-08	yes	up	2.3	2.78	3.68	3.27	2.35	1.5	1.56	0.62	1.02	0.76	0.74	0.76	2.646666667	0.91
gene13631	SPP2	secreted phosphoprotein 2, transcript variant X4	0.57	-0.809886668	8.46E-05	0.000546629	yes	down	1238.57	1600.85	1098.13	859.68	1924.73	1156.99	1873.6	1795.14	2038.45	1889.45	2188.55	1896.61	1313.158333	1946.966667
gene13635	TRPM8	transient receptor potential cation channel subfamily M member 8	11.243	3.490917572	0.003224767	0.012175021	yes	up	0.03	0.03	0.02	0.01	0.08	0.03	0	0	0.01	0	0	0	0.033333333	0.001666667
gene13646	EIF3E	eukaryotic translation initiation factor 3 subunit E, transcript variant X1	0.638	-0.647740248	1.88E-09	3.91E-08	yes	down	94.82	106.93	124.94	98.84	109.6	102.44	178.32	113.48	160.31	118.86	131.71	128.42	106.2616667	138.5166667
gene13647	EMC2	ER membrane protein complex subunit 2	1.323	0.40426364	0.016761875	0.047824069	yes	up	12.48	15.47	18.13	12.24	14.67	11.81	7.73	6.19	11.06	9.92	9.58	7.58	14.13333333	8.676666667
gene13650	TRHR	thyrotropin releasing hormone receptor	0.227	-2.140686738	1.87E-05	0.000146721	yes	down	0.1	0.17	0.2	0.06	0.09	0.05	0.91	0.29	0.47	0.26	0.39	0.17	0.111666667	0.415
gene13651	LOC106018146	catenin delta-2-like, transcript variant X2	12.459	3.639093321	7.00E-07	8.01E-06	yes	up	1.82	1.26	6.58	2.44	3.77	1.27	0.17	0	0.52	0	0	0.19	2.856666667	0.146666667
gene13656	LOC101802631	popeye domain-containing protein 2	0.482	-1.05285606	0.000193743	0.001120454	yes	down	1.41	1.51	1.05	0.9	0.91	0.7	2.32	1.34	2.07	2.5	1.89	0.79	1.08	1.818333333
gene13657	PLA1A	phospholipase A1 member A	0.422	-1.242993618	2.19E-09	4.51E-08	yes	down	19.98	25.82	21.7	11.31	19.58	18.31	38.35	45.62	33.62	43.25	42.24	30.17	19.45	38.875
gene1366	EXOC7	exocyst complex component 7, transcript variant X1	1.441	0.527274777	8.13E-06	7.01E-05	yes	up	35.33	38.2	54.71	42.63	34.29	32.15	25.45	25.33	22.4	18.94	21.47	20.13	39.55166667	22.28666667
gene13660	ATP1A1	ATPase Na+/K+ transporting subunit alpha 1	1.54	0.623330725	0.001782511	0.00746712	yes	up	195.11	120.42	203.16	172.12	127.3	91.59	83.78	114.95	76.99	55.08	75.26	80.43	151.6166667	81.08166667
gene13664	SLC22A15	solute carrier family 22 member 15, transcript variant X1	0.383	-1.386196898	0.007259162	0.024254001	yes	down	0.11	0.07	0.19	0.14	0.1	0.05	0.23	0.25	0.24	0.07	0.36	0.22	0.11	0.228333333
gene13673	CALML4	calmodulin like 4	1.417	0.502863685	0.028399722	0.072872175	yes	up	67.02	45	51.3	55.86	49.84	46.53	19.73	25.01	30.3	35.99	42.75	26.14	52.59166667	29.98666667
gene13674	CLN6	ceroid-lipofuscinosis, neuronal 6, late infantile, variant	1.443	0.529259864	0.001132488	0.005097616	yes	up	27.22	28.94	27.83	26.58	33.43	24.93	21.54	16.68	13.53	17.6	15.3	11.75	28.155	16.06666667
gene13675	FEM1B	fem-1 homolog B	0.819	-0.287192747	0.017274177	0.049003719	yes	down	8.35	10.13	8.56	8.67	7.6	6.66	10.54	9.6	9.45	6.63	6.88	7.41	8.328333333	8.418333333
gene1368	FOXJ1	forkhead box J1	9.313	3.219190328	0.000101135	0.000635774	yes	up	0.54	0.29	0.29	1.23	0.34	0.2	0.12	0	0	0.08	0	0.04	0.481666667	0.04
gene1369	RNF157	ring finger protein 157	9.937	3.312878696	0.000746077	0.003574461	yes	up	0.42	0.21	0.39	0.61	0.11	0.03	0.07	0	0.04	0.03	0	0	0.295	0.023333333
gene13694	NELL1	neural EGFL like 1, transcript variant X1	58.924	5.880794534	7.34E-05	0.000483537	yes	up	0.47	0.44	0.71	0.03	0	0.11	0	0	0	0	0	0.01	0.293333333	0.001666667
gene13698	ANO5	anoctamin 5, transcript variant X1	1.572	0.652262055	0.017229101	0.048895141	yes	up	1.12	0.99	0.86	1.27	1.12	0.53	0.36	0.46	0.61	0.67	0.23	0.67	0.981666667	0.5
gene13703	ITPR2	inositol 1,4,5-trisphosphate receptor type 2, transcript variant X1	0.544	-0.878240577	6.28E-10	1.45E-08	yes	down	6.28	5.93	8.42	6.45	5.52	5.69	14.09	9.77	11.9	6.41	8.29	8.57	6.381666667	9.838333333
gene13704	SSPN	sarcospan	1.749	0.806212323	0.044825161	0.104432238	yes	up	0.62	0.24	0.6	0.67	0.46	0.25	0.43	0.08	0.29	0.17	0.13	0.24	0.473333333	0.223333333
gene13705	RASSF8	Ras association domain family member 8	0.808	-0.307718706	0.018047508	0.050796598	yes	down	3.16	3.46	3.55	3.29	3.8	2.58	3.88	3.68	4.41	2.42	3.19	2.83	3.306666667	3.401666667
gene13706	LMNTD1	lamin tail domain containing 1, transcript variant X2	3.377	1.755872358	4.10E-07	4.99E-06	yes	up	6.12	1.76	2.31	7.45	1.23	10.06	0.1	0.72	0.49	3.4	4.92	0.08	4.821666667	1.618333333
gene13709	LOC106018182	uncharacterized LOC106018182	2.715	1.441004817	0.00497918	0.017706077	yes	up	1.19	2.21	0.66	1.48	2.13	1.66	0.49	0.45	0.43	0.71	0.3	0.41	1.555	0.465
gene13712	CASC1	cancer susceptibility 1, transcript variant X2	1.906	0.9305594	0.017176888	0.048785485	yes	up	0.47	0.57	0.86	0.73	0.43	0.27	0.27	0.1	0.37	0.33	0.17	0.15	0.555	0.231666667
gene13714	SPX	spexin hormone	0.446	-1.16437282	0.005409819	0.018969993	yes	down	0.6	1.46	0.4	0.1	0.91	0.73	1.44	0.8	1.84	1.1	1.6	1.13	0.7	1.318333333
gene13715	GYS2	glycogen synthase 2, transcript variant X1	0.499	-1.00170209	6.75E-07	7.75E-06	yes	down	24.18	42.71	24.7	18.29	27.76	26.26	55.75	47.12	50.81	37.69	43.03	29.1	27.31666667	43.91666667
gene13716	LDHB	lactate dehydrogenase B	0.654	-0.613546919	0.012840264	0.038668721	yes	down	1686.88	3494.84	2771.28	1970.92	2226.8	3606.1	3416.58	1807.16	4129.64	3402.8	3589.14	3801.49	2626.136667	3357.801667
gene13718	KCNJ8	potassium voltage-gated channel subfamily J member 8, transcript variant X1	0.56	-0.835258982	8.70E-05	0.000559185	yes	down	1.06	0.93	1.42	1.12	1.04	1.09	1.81	1.69	1.61	0.79	1.67	1.95	1.11	1.586666667
gene13723	ST8SIA1	ST8 alpha-N-acetyl-neuraminide alpha-2,8-sialyltransferase 1, transcript variant X1	0.574	-0.801959798	8.76E-09	1.56E-07	yes	down	1.72	2.01	2.38	1.68	1.66	1.49	3.54	2.06	2.3	2.29	2.51	2.24	1.823333333	2.49
gene13726	SOX5	SRY-box 5, transcript variant X1	0.227	-2.136341179	5.15E-09	9.78E-08	yes	down	0.27	0.27	0.42	0.23	0.13	0.16	1.22	1.42	1.08	0.62	0.85	0.22	0.246666667	0.901666667
gene13729	LOC101798875	uncharacterized LOC101798875	2.303	1.203473634	0.021345194	0.058077187	yes	up	0.13	0.06	0.14	0.15	0.09	0.07	0.06	0.03	0.05	0.03	0.03	0.03	0.106666667	0.038333333
gene13732	GOLT1B	golgi transport 1B	1.674	0.743004698	4.60E-05	0.000322619	yes	up	3.2	3.86	4	3.81	4.64	3.35	1.45	1.57	2.08	1.89	2.05	2.12	3.81	1.86
gene13736	SLCO1A2	solute carrier organic anion transporter family member 1A2, transcript variant X1	0.419	-1.254605193	3.29E-06	3.15E-05	yes	down	4.38	10.84	6.08	2.7	9.1	5.09	13.39	12.27	15.69	8.85	12.6	9.95	6.365	12.125
gene13737	IAPP	islet amyloid polypeptide	6.03	2.592270498	0.00050027	0.002547354	yes	up	0.89	1.84	0.48	0.79	1.78	0.28	0	0.22	0.1	0.24	0.11	0.09	1.01	0.126666667
gene13738	LOC101799801	solute carrier organic anion transporter family member 1C1-like, transcript variant X2	0.302	-1.725062796	3.50E-23	5.65E-21	yes	down	4.34	7.54	5.24	3.7	5.72	5.22	16.86	13.09	16.05	11.89	16.23	12.94	5.293333333	14.51
gene13739	LOC101800257	solute carrier organic anion transporter family member 1C1-like, transcript variant X2	0.345	-1.533990285	1.06E-06	1.16E-05	yes	down	26.35	20.35	7.91	17.65	26.7	37.99	75.94	41.57	69.77	68	52.22	45.31	22.825	58.80166667
gene13741	LOC101802494	uncharacterized LOC101802494	0.716	-0.481524241	0.005373616	0.018856841	yes	down	9.47	11.41	7.07	7.14	9.29	7.04	12.77	8.48	8.79	9.36	8.98	10.93	8.57	9.885
gene13742	FAM8A1	family with sequence similarity 8 member A1	0.664	-0.591028646	1.13E-05	9.40E-05	yes	down	14.56	16.13	14.8	12.01	17.62	12.82	20.6	16.76	23.16	14.33	18.54	16.93	14.65666667	18.38666667
gene13754	LOC101803445	uncharacterized LOC101803445, transcript variant X3	3.186	1.671893798	0.017284986	0.049024707	yes	up	0.18	0.34	0.77	1.61	0.57	0.59	0.2	0	0.18	0.15	0.17	0.35	0.676666667	0.175
gene13756	GAMT	guanidinoacetate N-methyltransferase	0.399	-1.326563326	7.35E-09	1.34E-07	yes	down	332.07	421.16	260.96	234.18	462.95	384.26	676.07	919.45	759.51	818.72	582.92	586.47	349.2633333	723.8566667
gene13757	NDUFS7	NADH:ubiquinone oxidoreductase core subunit S7	0.728	-0.457360758	0.010294337	0.032230332	yes	down	210.76	173.53	212.93	156.36	183.24	214.74	203.69	203.53	223.24	256.6	191.38	222.63	191.9266667	216.845
gene13761	LOC106018196	uncharacterized LOC106018196	3.052	1.609740868	0.010331641	0.032326008	yes	up	0.29	0.12	0.44	0.61	0.48	0.27	0	0.05	0.13	0.11	0.14	0.16	0.368333333	0.098333333
gene13762	CUNH19orf24	chromosome unknown C19orf24 homolog	0.686	-0.543175134	4.65E-05	0.000324869	yes	down	7.12	6.88	7.01	6.22	4.81	4.67	9.45	8.32	7.25	5.98	6.9	6.32	6.118333333	7.37
gene13763	CIRBP	cold inducible RNA binding protein, transcript variant X1	1.462	0.548041519	0.001825797	0.00762623	yes	up	39.69	43.41	60.2	69.18	37.06	39.58	20.12	27.92	29.28	29.86	33.85	27.2	48.18666667	28.03833333
gene13766	ACOT13	acyl-CoA thioesterase 13	0.73	-0.454006151	0.019823424	0.054818498	yes	down	47.01	79.41	66.17	53.42	74.4	65.5	59.32	48.95	94.82	73.23	78.72	77.68	64.31833333	72.12
gene13768	GMNN	geminin, DNA replication inhibitor	1.621	0.696944172	0.002750504	0.010736899	yes	up	4.4	4.06	6.99	5.48	4.48	2.72	2.02	2.35	1.8	2.55	2.68	2.42	4.688333333	2.303333333
gene13769	RIPOR2	RHO family interacting cell polarization regulator 2, transcript variant X3	0.663	-0.592041192	0.000428659	0.002224848	yes	down	1.38	2.37	2.35	2.47	2.58	1.75	3.73	2.19	2.3	2.35	2.03	2.98	2.15	2.596666667
gene1378	LOC101803407	ethanolaminephosphotransferase 1-like	6.77	2.75918049	0.015633536	0.045242221	yes	up	0.06	0.14	0.09	0.05	0.02	0.07	0	0.03	0.03	0	0	0	0.071666667	0.01
gene13780	LTN1	listerin E3 ubiquitin protein ligase 1	0.68	-0.557097343	0.000251074	0.001404549	yes	down	2.34	3.68	3.44	2.59	2.91	1.94	4.87	2.77	4.79	2.46	3.03	2.74	2.816666667	3.443333333
gene13785	SLC47A1	solute carrier family 47 member 1	2.327	1.218467852	1.24E-07	1.70E-06	yes	up	21.21	11.06	14.07	17.48	8.38	10.6	6.56	4	6.53	3.4	3.97	5.48	13.8	4.99
gene13788	ALDH3A2	aldehyde dehydrogenase 3 family member A2, transcript variant X6	0.758	-0.400274441	0.038285525	0.092385194	yes	down	146.69	260.31	205.09	110.9	180.83	112.04	204.3	235.98	175.04	143.48	196.99	162.1	169.31	186.315
gene13789	ULK2	unc-51 like autophagy activating kinase 2, transcript variant X1	0.314	-1.67058402	3.16E-15	1.80E-13	yes	down	12.07	16.07	8.44	11.81	10.94	10.88	45.63	38.1	29.55	16.19	34.87	25.5	11.70166667	31.64
gene13793	ASPA	aspartoacylase, transcript variant X1	0.651	-0.618656119	0.036471201	0.088781994	yes	down	2.11	2.82	3	2.27	3.1	0.42	2.25	2.11	4.02	2.56	2.57	2.92	2.286666667	2.738333333
gene13796	SHPK	sedoheptulokinase	0.63	-0.666608458	8.68E-05	0.000558412	yes	down	20.04	18.75	17.99	14.27	15.33	17.17	23.87	24.61	18.57	19.21	25.65	23.66	17.25833333	22.595
gene13797	CTNS	cystinosin, lysosomal cystine transporter, transcript variant X2	1.277	0.352522592	0.017100765	0.048607689	yes	up	4.07	7.03	6.17	5.24	5.11	3.63	4.68	2.37	4.46	2.89	3.1	3.36	5.208333333	3.476666667
gene13798	TAX1BP3	Tax1 binding protein 3	1.746	0.803960977	6.14E-05	0.00041486	yes	up	14.43	10.31	11.08	13.16	13.86	6.62	4.75	3.88	7.17	5.41	5.98	5.29	11.57666667	5.413333333
gene13800	P2RX5	purinergic receptor P2X 5, transcript variant X1	0.454	-1.139826979	2.33E-05	0.000178417	yes	down	0.19	0.47	0.52	0.36	0.38	0.21	1.01	0.39	0.67	0.6	0.64	0.54	0.355	0.641666667
gene13805	CENPV	centromere protein V	3.057	1.611937849	1.74E-15	1.04E-13	yes	up	60.6	70.93	58.56	45.28	54.54	29.49	16.51	8.38	14.85	14.7	12.02	17.64	53.23333333	14.01666667
gene13810	ADORA2B	adenosine A2b receptor	1.428	0.514421706	0.006871309	0.023146392	yes	up	3.77	2.8	3.92	2.47	4.18	3.37	2.25	1.56	2.22	1.99	1.77	2.19	3.418333333	1.996666667
gene13812	SPECC1	sperm antigen with calponin homology and coiled-coil domains 1, transcript variant X2	1.745	0.803148195	0.00210613	0.008556043	yes	up	0.8	0.85	1.08	1.16	0.79	0.37	0.57	0.36	0.26	0.37	0.45	0.34	0.841666667	0.391666667
gene13814	ABR	active BCR-related	1.473	0.558269542	0.007202464	0.024075755	yes	up	4.96	6.99	7.97	11.77	4.96	3.6	6.65	4.18	3.15	3.54	3.25	4.35	6.708333333	4.186666667
gene13816	LOC106018216	uncharacterized LOC106018216	9.252	3.20969713	0.030752265	0.077537998	yes	up	0.05	0.26	0.26	0.05	0.1	0	0	0	0	0	0	0	0.12	0
gene13819	CPD	carboxypeptidase D	0.56	-0.836240995	4.06E-06	3.79E-05	yes	down	16.2	20.61	15.95	19.01	12.34	12.33	34.09	35.68	19.74	15.8	27.02	21.41	16.07333333	25.62333333
gene13821	BLMH	bleomycin hydrolase	0.557	-0.84356432	2.20E-08	3.65E-07	yes	down	64.29	76.14	68.19	51.5	84.52	51.84	128.65	96	122.31	77.11	97.1	71.92	66.08	98.84833333
gene13825	SSH2	slingshot protein phosphatase 2	0.526	-0.925829548	4.28E-05	0.00030325	yes	down	0.43	0.44	0.73	0.81	0.47	0.48	1.28	1.01	0.68	0.81	0.89	0.57	0.56	0.873333333
gene13828	GIT1	GIT ArfGAP 1	1.92	0.940856394	7.59E-06	6.59E-05	yes	up	13.08	8.22	16.79	12.73	9.17	6.18	5.25	5.18	5.77	4.53	3.52	3.65	11.02833333	4.65
gene13830	LOC101804034	uncharacterized LOC101804034, transcript variant X3	2.319	1.213353794	2.78E-05	0.000207601	yes	up	2.49	2.07	2.19	2.02	2.35	1.25	0.55	0.36	0.18	0.91	0.28	0.83	2.061666667	0.518333333
gene13831	NUFIP2	NUFIP2, FMR1 interacting protein 2	0.631	-0.664124221	0.017052288	0.048489261	yes	down	1.14	1.19	2.06	1.11	1.22	0.92	3.01	2.07	1.9	0.82	1.5	0.83	1.273333333	1.688333333
gene13833	LOC101790812	cytochrome P450 1A4-like	0.412	-1.278182611	0.006124278	0.021009006	yes	down	53.33	95.42	81.26	78.2	255.63	95.09	100.97	328.15	195.61	203.6	343.71	125.76	109.8216667	216.3
gene13834	LOC101791001	cytochrome P450 1A5-like	0.595	-0.748384416	0.044268924	0.103471682	yes	down	196.23	200.87	452.61	377.46	712.32	350.27	173.41	484.9	502.42	667.67	870.44	340.8	381.6266667	506.6066667
gene13842	CHST15	carbohydrate sulfotransferase 15	1.585	0.664230887	2.14E-05	0.000165673	yes	up	5.35	6.56	5.86	6.78	7.42	5.72	3.79	2.82	4.14	2.26	2.99	3.86	6.281666667	3.31
gene13845	BUB3	BUB3, mitotic checkpoint protein, transcript variant X1	1.299	0.377824872	0.00142749	0.006179771	yes	up	35.1	41.99	54.31	34.58	34.07	29.43	30.04	19.13	30.94	21.56	22.81	23.08	38.24666667	24.59333333
gene13849	ACADSB	acyl-CoA dehydrogenase, short/branched chain, transcript variant X1	0.704	-0.506614766	0.000299768	0.001630634	yes	down	14.94	19.14	14.2	13.5	15.27	15.16	23.85	18.12	20.89	13.28	17.33	15.61	15.36833333	18.18
gene13851	PSTK	phosphoseryl-tRNA kinase	0.651	-0.619670923	0.003446091	0.01289213	yes	down	4.43	4.53	2.58	4.05	3.41	1.24	4.69	5.01	5.07	5.78	2.85	2.57	3.373333333	4.328333333
gene13852	LOC101795287	disintegrin and metalloproteinase domain-containing protein 9-like, transcript variant X1	28.443	4.82999958	8.10E-10	1.82E-08	yes	up	0.92	0.24	1.03	0.75	0.57	0.29	0.07	0	0.05	0	0	0	0.633333333	0.02
gene13853	CUNH10orf88	chromosome unknown C10orf88 homolog	1.283	0.35904611	0.02591958	0.067766104	yes	up	2.85	3.28	4.35	3.47	3.39	2.31	2.79	1.54	3.11	1.56	1.74	1.84	3.275	2.096666667
gene13854	DMBT1	deleted in malignant brain tumors 1	5.943	2.571245209	0.004086254	0.014944818	yes	up	0.2	0.02	0.12	0.12	0.08	0.01	0.01	0	0.01	0	0	0.06	0.091666667	0.013333333
gene13859	DPCD	deleted in primary ciliary dyskinesia homolog (mouse)	2.157	1.109255046	6.49E-09	1.21E-07	yes	up	36.78	25.56	42.79	32.43	28.14	30.47	10.71	9.78	11.74	14.34	13.29	13.78	32.695	12.27333333
gene13864	NPM3	nucleophosmin/nucleoplasmin 3	1.806	0.853195634	0.000125132	0.000770128	yes	up	23.7	25.57	43.93	20.64	19.14	18.06	19.48	8.81	12.61	8.58	6.79	12.15	25.17333333	11.40333333
gene13865	MGEA5	meningioma expressed antigen 5 (hyaluronidase)	0.781	-0.356713047	0.00425827	0.015487261	yes	down	5.7	7.21	7.1	6.72	6.46	4.86	8.8	7.3	7.58	4.19	6.72	5.89	6.341666667	6.746666667
gene13869	LOC101798815	prominin-1-A-like	6.383	2.674124533	7.74E-10	1.75E-08	yes	up	2.87	2.26	3.89	2.3	0.75	0.68	0.29	0.3	0.22	0.4	0.15	0.13	2.125	0.248333333
gene13874	SNX11	sorting nexin 11	0.596	-0.746710302	0.004814323	0.017199528	yes	down	3.52	2.89	2.54	1.53	2.83	2.14	4.08	3.61	2.58	2.2	3.11	3.92	2.575	3.25
gene13875	SKAP1	src kinase associated phosphoprotein 1	2.908	1.539916735	1.91E-06	1.96E-05	yes	up	14.11	5.91	11.82	6.6	10.42	3.96	3.25	1.51	1.44	2.46	2.48	3.44	8.803333333	2.43
gene13883	SORL1	sortilin related receptor 1, transcript variant X2	0.53	-0.915581799	6.20E-05	0.000418091	yes	down	6.08	7.94	4.8	4.89	5.35	3.18	7.69	12.8	8.16	5.25	9.14	6.26	5.373333333	8.216666667
gene13888	GRIK4	glutamate ionotropic receptor kainate type subunit 4	2.778	1.474225909	0.005576491	0.019450076	yes	up	2.81	1.54	1.86	0.3	1.38	0.98	0.26	0.8	0.61	0.38	0.11	0.29	1.478333333	0.408333333
gene13891	LOC101801660	transmembrane protein 136-like, transcript variant X2	0.475	-1.074573945	0.046048313	0.106711251	yes	down	0.17	0.29	0.29	0.26	0.09	0.24	0.34	0.66	0.09	0.27	0.62	0.22	0.223333333	0.366666667
gene13903	KLHDC3	kelch domain containing 3	1.342	0.424641756	0.007111785	0.023839156	yes	up	13.46	10.97	16.76	12.7	12.43	9.06	9.68	9.13	6.16	7.05	6.61	7.07	12.56333333	7.616666667
gene13907	LOC101804941	phosphofurin acidic cluster sorting protein 1-like	1.435	0.521260736	0.015743313	0.045480133	yes	up	1.5	2.2	2.46	2.71	1.26	1.25	1.23	1.11	1.02	1.2	0.99	0.84	1.896666667	1.065
gene13908	ADCYAP1R1	ADCYAP receptor type I, transcript variant X5	5.696	2.509876976	0.000282908	0.001553024	yes	up	0.46	0.43	0.72	1.38	0.16	0.19	0.16	0.04	0.17	0	0.04	0.08	0.556666667	0.081666667
gene13912	LOC101790354	vasoactive intestinal polypeptide receptor	0.438	-1.191839423	8.40E-07	9.48E-06	yes	down	24.96	63.37	41.31	28.84	31.63	35.74	66.21	79.19	63.85	42	111.49	78.53	37.64166667	73.545
gene13917	ZBTB47	zinc finger and BTB domain containing 47	1.868	0.901318369	0.000297237	0.001620271	yes	up	2.27	1.45	2.79	2.95	2.6	1.97	0.55	1.32	1.23	1.07	0.74	1.03	2.338333333	0.99
gene13928	THOC7	THO complex 7	1.294	0.372342652	0.021618268	0.058651224	yes	up	65.31	55.34	56.98	60.46	61.85	46.47	29.3	29.97	41.22	37.23	36.96	42.96	57.735	36.27333333
gene13932	PRICKLE2	prickle planar cell polarity protein 2	3.384	1.758659977	1.16E-06	1.26E-05	yes	up	0.35	0.59	0.71	0.56	0.36	0.32	0.18	0.22	0.08	0.06	0.07	0.09	0.481666667	0.116666667
gene13933	ADAMTS9	ADAM metallopeptidase with thrombospondin type 1 motif 9	1.286	0.362750914	0.012242158	0.037147637	yes	up	2.2	3.28	2.76	3.5	2.86	2.01	2.07	1.53	1.95	1.57	1.54	1.72	2.768333333	1.73
gene13938	EPOP	elongin BC and polycomb repressive complex 2 associated protein	8.437	3.076748789	0.024345378	0.064364379	yes	up	0.88	0	0	0.33	0.4	0.16	0.08	0	0	0.07	0	0	0.295	0.025
gene13939	SRCIN1	SRC kinase signaling inhibitor 1	5.082	2.345488989	5.74E-06	5.15E-05	yes	up	3.56	1.51	1.73	2.27	0.52	0.78	0.31	0.08	0.03	0.3	0.18	0.53	1.728333333	0.238333333
gene13942	SOCS7	suppressor of cytokine signaling 7	0.599	-0.738772976	0.011096572	0.034220382	yes	down	1.13	1.45	2.64	2.34	2.01	0.67	2.92	3.1	2.17	1.12	2.25	2.26	1.706666667	2.303333333
gene13947	KPNB1	karyopherin subunit beta 1	0.702	-0.509949284	0.007844736	0.025891592	yes	down	13.85	21.73	32.82	18.86	14.87	11.7	31.62	22.03	29.39	12.51	19.85	19.52	18.97166667	22.48666667
gene13948	ACVR1B	activin A receptor type 1B	0.38	-1.394589446	1.30E-12	4.75E-11	yes	down	1.65	2.76	2.18	2.43	1.5	1.32	5.38	5.78	3.37	3.68	3.15	3.91	1.973333333	4.211666667
gene13954	LOC110353396	methyltransferase-like protein 7A, transcript variant X1	0.687	-0.541763109	0.02275654	0.06100518	yes	down	14.41	5.71	7.74	4.71	7.75	5.1	9.79	8.79	10.38	13.72	8.44	8.18	7.57	9.883333333
gene13955	METTL7A	methyltransferase like 7A	0.426	-1.232242678	1.13E-07	1.56E-06	yes	down	56.7	63.77	65.23	47.35	41.71	65.55	69.38	152.32	117.37	117.1	103.21	92.72	56.71833333	108.6833333
gene13959	LARP4	La ribonucleoprotein domain family member 4	0.702	-0.510476173	6.96E-05	0.000462128	yes	down	12.04	16.68	13.99	12.55	12.07	9.73	20	14.38	20.06	9.86	14.3	13.08	12.84333333	15.28
gene13963	RPIA	ribose 5-phosphate isomerase A	0.473	-1.081563723	5.12E-08	7.73E-07	yes	down	45.43	97.31	59.32	49.52	50.29	47.8	109.59	132.66	101.91	67.78	107.51	82.02	58.27833333	100.245
gene13965	LOC106018247	octopamine receptor-like	4.697	2.231869233	0.023127592	0.061792491	yes	up	0.26	0.1	0.1	0.13	0.03	0.31	0	0.07	0	0	0.04	0.06	0.155	0.028333333
gene13970	LOC101800641	fatty acid-binding protein, liver-like	2.205	1.140845547	0.020442907	0.056207244	yes	up	503.03	559.6	283.81	155.38	816.83	469.82	77.56	60.12	178.12	191.82	290.98	228.12	464.745	171.12
gene13974	LOC101802953	potassium-transporting ATPase alpha chain 1	0.419	-1.25594672	0.014784931	0.043291843	yes	down	0.21	0.37	0.41	0.23	0.14	0	0.5	0.31	0.56	0.46	0.57	0.19	0.226666667	0.431666667
gene13975	LOC106018249	free fatty acid receptor 3-like	0.6	-0.736558297	0.042169116	0.099518283	yes	down	2.1	1.62	1.34	2.87	3.73	3.14	3.95	2.58	4.36	3.39	2.98	2.72	2.466666667	3.33
gene13977	GLIS3	GLIS family zinc finger 3	1.924	0.943784969	0.045923846	0.106543026	yes	up	0.4	0.47	0.45	0.63	0.11	0.14	0.34	0.06	0.2	0.08	0.08	0.18	0.366666667	0.156666667
gene1398	SNAI2	snail family transcriptional repressor 2	3.585	1.841975708	5.06E-07	6.00E-06	yes	up	2.19	1.63	6.49	1.94	3.12	1.4	0.88	0.42	0.92	0.29	0.38	0.94	2.795	0.638333333
gene13980	ANKS6	ankyrin repeat and sterile alpha motif domain containing 6	3.145	1.653248841	1.12E-07	1.55E-06	yes	up	1.42	1.72	3	3	1.79	0.79	0.58	0.33	0.4	0.57	0.3	0.76	1.953333333	0.49
gene13989	KIF9	kinesin family member 9	1.596	0.674644888	0.034503214	0.084969632	yes	up	1.04	1.01	1.05	0.79	0.76	0.55	0.25	0.65	0.32	0.26	0.42	0.73	0.866666667	0.438333333
gene13992	CCDC12	coiled-coil domain containing 12	1.57	0.650478163	0.032389656	0.080774688	yes	up	50.18	47.16	43.39	37.26	30.96	36.47	10.77	13.21	14.37	18.77	30.76	37.38	40.90333333	20.87666667
gene13995	LOC106018256	uncharacterized LOC106018256, transcript variant X1	0.288	-1.797297341	1.61E-09	3.39E-08	yes	down	1.02	3.03	2.09	1.96	1.03	0.84	7.81	6.55	4.92	3.63	3.07	2.2	1.661666667	4.696666667
gene13996	PTH1R	parathyroid hormone 1 receptor, transcript variant X1	0.432	-1.211616415	2.82E-05	0.000210165	yes	down	2.31	5.77	6.14	4.68	1.06	4.97	7.21	4.34	4.41	2.72	4.01	2.82	4.155	4.251666667
gene13999	MYL3	myosin light chain 3	0.335	-1.579035924	0.000296562	0.001617477	yes	down	0.32	0.31	0.49	0.27	0.44	0.26	1.05	0.55	1.86	0.28	1.1	0.45	0.348333333	0.881666667
gene1400	CUNH8orf22	chromosome unknown C8orf22 homolog	0.648	-0.625081111	0.008995546	0.028784546	yes	down	287.4	587.47	334.42	327.54	259.96	517.78	688.12	373.05	660.33	521.12	576.6	334.05	385.7616667	525.545
gene14002	VPS16	VPS16, CORVET/HOPS core subunit	1.284	0.360627732	0.018033648	0.050767525	yes	up	8.8	9.3	10.21	8.09	9.32	7.88	5.75	6.32	7.39	4.21	6.41	4.47	8.933333333	5.758333333
gene14003	IDH3B	isocitrate dehydrogenase 3 (NAD(+)) beta	1.383	0.467697741	0.005193319	0.018363096	yes	up	45.37	55.92	76.35	61.11	38.91	49.23	34.21	40.81	30.02	22.77	31.63	32.41	54.48166667	31.975
gene14004	LOC101790876	dynactin subunit 1-like	1.412	0.498148243	0.000632836	0.003108397	yes	up	97.2	98.62	166.59	119.01	96.15	92.07	46.59	60.53	58.4	62.32	54.57	65.19	111.6066667	57.93333333
gene14007	IRF6	interferon regulatory factor 6, transcript variant X1	1.344	0.426377088	0.00796534	0.026175473	yes	up	25.9	30.85	27.84	23.36	22.09	15.46	18.14	17.06	12.53	15.59	13.12	11.01	24.25	14.575
gene14011	TMED7	transmembrane p24 trafficking protein 7	0.284	-1.815418898	3.03E-13	1.26E-11	yes	down	7.05	10.21	6.66	9.98	4.73	6.29	35.94	22.38	26.61	11.7	20.13	14.46	7.486666667	21.87
gene14016	BDP1	B double prime 1, subunit of RNA polymerase III transcription initiation factor IIIB	0.488	-1.0364007	4.24E-05	0.000300521	yes	down	1.07	1.34	1.62	1.29	1.35	1.15	3.53	1.24	4.23	1.28	2.48	1.48	1.303333333	2.373333333
gene14017	MCCC2	methylcrotonoyl-CoA carboxylase 2	0.658	-0.604099975	7.64E-06	6.63E-05	yes	down	20.4	28.19	31.12	22.05	25.68	22.8	41.08	24.54	42.43	28.6	26.04	27.04	25.04	31.62166667
gene14020	LOC101793224	RCC1 and BTB domain-containing protein 2	0.764	-0.38876875	0.005226372	0.018443678	yes	down	3.33	5.57	4.98	4.04	4.94	3.29	7.55	4.86	5.85	3.52	4.62	4.62	4.358333333	5.17
gene14021	RB1	RB transcriptional corepressor 1	0.753	-0.408430818	0.047346534	0.109209227	yes	down	2.05	2.85	2.94	2.43	2.94	2.12	4.25	1.72	3.68	1.76	2.12	3.11	2.555	2.773333333
gene14028	SUCLA2	succinate-CoA ligase ADP-forming beta subunit	1.982	0.987225569	2.88E-06	2.79E-05	yes	up	7.73	11.94	13.56	10.63	12.96	8.18	5.53	2.39	7.11	4.03	2.92	5.14	10.83333333	4.52
gene14031	FGD4	FYVE, RhoGEF and PH domain containing 4, transcript variant X1	0.604	-0.726288032	0.001212754	0.005404763	yes	down	0.97	1.64	1.35	1.02	1.31	0.85	2.71	1.5	2.48	1.22	1.2	0.86	1.19	1.661666667
gene14034	LOC110353416	uncharacterized LOC110353416	1.493	0.578090688	0.00418596	0.015255145	yes	up	92.39	107.99	103.62	65.47	114.62	115.85	74.32	42.95	79.16	49.56	57.8	40.11	99.99	57.31666667
gene14035	HAGH	hydroxyacylglutathione hydrolase, transcript variant X3	0.637	-0.650278053	0.017299344	0.04904608	yes	down	22.04	60.27	50.75	37.13	29.36	31.02	87.56	54.49	62.71	22.42	47.31	24.28	38.42833333	49.795
gene14037	FAHD1	fumarylacetoacetate hydrolase domain containing 1	1.816	0.860956698	0.000802099	0.003808379	yes	up	54.22	41.88	26.34	34.65	39.12	43.55	20.95	14.15	24.81	25.74	12.89	12.62	39.96	18.52666667
gene14040	LOC101797312	testis-expressed protein 2-like	5.945	2.57166875	2.33E-07	2.95E-06	yes	up	0.82	1.09	0.59	0.5	1.64	0.89	0.2	0.17	0.07	0.14	0.17	0.1	0.921666667	0.141666667
gene14042	NDUFB10	NADH:ubiquinone oxidoreductase subunit B10	0.556	-0.848038738	6.33E-05	0.00042588	yes	down	134.15	248.24	140	141.52	130.14	165.11	156.87	254.63	247.29	181.75	250.26	288.79	159.86	229.9316667
gene14043	RPS2	ribosomal protein S2	0.799	-0.323717251	0.012160983	0.036979367	yes	down	1405.71	1271.6	1466.11	1109.01	1126.63	999.46	1301.93	1354.21	1121.23	1182.21	1174.87	1348.55	1229.753333	1247.166667
gene14044	TBL3	transducin beta like 3	1.431	0.516680222	0.00060567	0.002998525	yes	up	21.22	21.32	23.83	19.9	18.03	16.94	11.49	12.57	8.88	12.42	9.57	10.87	20.20666667	10.96666667
gene14045	NOXO1	NADPH oxidase organizer 1	2.927	1.549212505	0.007387069	0.024584234	yes	up	6.62	8.62	13.92	21.6	9.48	2.99	1.03	1.1	1.25	2.21	7.19	3.57	10.53833333	2.725
gene14046	GFER	growth factor, augmenter of liver regeneration	0.704	-0.505863464	0.006932429	0.023308589	yes	down	2.95	5.07	2.76	3.44	3.12	2.91	5.01	4.73	4.19	2.86	3.05	3.98	3.375	3.97
gene14047	SYNGR3	synaptogyrin 3	0.708	-0.497250866	0.044180269	0.103382117	yes	down	1.65	2.35	2.6	1.96	1.97	1.39	5.37	3.12	2.3	2.86	1.64	2.36	1.986666667	2.941666667
gene14050	LOC101798201	phosphatase and actin regulator 4	0.784	-0.350867258	0.013041703	0.039176885	yes	down	6.77	9.16	7.11	10.03	6.97	4.9	8.27	13.09	10.21	6.59	6.83	8.45	7.49	8.906666667
gene14051	RCC1	regulator of chromosome condensation 1	0.682	-0.55220903	0.007883854	0.025973	yes	down	15.33	22.87	15.99	11.54	9.49	8.59	16.55	24.54	20.6	15.02	13.38	15.68	13.96833333	17.62833333
gene14053	LOC106018273	transcription elongation factor A protein 3-like	0.109	-3.192389688	2.51E-22	3.64E-20	yes	down	9.9	7.04	6.21	6.31	4.18	2.99	32.75	87.71	56.68	26.61	34.13	31.12	6.105	44.83333333
gene14055	LOC101799256	uncharacterized LOC101799256	0.552	-0.857857306	0.009512097	0.030155551	yes	down	0.31	0.45	0.5	0.26	0.37	0.14	0.69	1.3	0.28	0.19	0.3	0.27	0.338333333	0.505
gene14058	RRP12	ribosomal RNA processing 12 homolog	1.441	0.526797563	0.001103133	0.004985771	yes	up	33.54	29.35	50.03	31.61	27.27	28.01	23.3	24.87	21.36	24.48	19.93	18.82	33.30166667	22.12666667
gene14073	ZNF532	zinc finger protein 532, transcript variant X8	1.437	0.523115411	0.008909659	0.028566943	yes	up	2	1.7	2.24	2.4	2.17	1.73	1.99	1.19	1.06	0.88	0.67	1.32	2.04	1.185
gene14074	SEC11C	SEC11 homolog C, signal peptidase complex subunit	1.416	0.502323585	0.023329698	0.062147688	yes	up	58.06	62.64	59.03	52.8	67.18	60.02	23.57	23.61	34.41	40.27	36.32	48.32	59.955	34.41666667
gene14079	LMAN1	lectin, mannose binding 1	0.593	-0.755049453	1.10E-05	9.18E-05	yes	down	29.55	50.97	33.07	27.64	40.82	32.32	50.84	46.95	70.57	37.62	45.85	49.22	35.72833333	50.175
gene14080	LOC106018283	uncharacterized LOC106018283	0.591	-0.757981197	0.009227594	0.029383193	yes	down	0.45	0.46	0.54	0.44	0.34	0.22	0.64	0.43	0.57	0.37	0.67	0.7	0.408333333	0.563333333
gene14086	POLR3B	RNA polymerase III subunit B	0.633	-0.660817245	0.00037902	0.001996031	yes	down	2.01	3.13	2.65	2.68	1.72	1.83	2.61	2.38	4.06	3.32	2.48	3.13	2.336666667	2.996666667
gene14088	LOC101805336	separin	1.445	0.531506262	0.00106999	0.004858889	yes	up	10.05	7.02	7.13	7.37	9.05	4.52	6.87	2.8	4.58	5.51	8.43	5.32	7.523333333	5.585
gene14096	LOC101789969	acidic mammalian chitinase-like	1.79	0.839805639	0.01176822	0.036013558	yes	up	2.81	2.78	10.58	6.72	4.13	3.1	3.23	2.37	1.42	3.29	1.4	1.53	5.02	2.206666667
gene141	NEURL1	neuralized E3 ubiquitin protein ligase 1	2.054	1.038141936	2.60E-05	0.000195937	yes	up	1.97	1.79	2.16	2.23	2.59	2.3	1.14	1.1	0.7	0.79	0.73	0.62	2.173333333	0.846666667
gene14104	CCND3	cyclin D3	0.689	-0.537378469	0.043097078	0.101203146	yes	down	1.29	2.24	2.58	1.82	2.2	1.18	3.39	2.76	1.7	1.92	1.23	2.29	1.885	2.215
gene14107	USP49	ubiquitin specific peptidase 49, transcript variant X11	0.43	-1.216810435	0.000396305	0.002077172	yes	down	0.11	0.26	0.32	0.16	0.06	0.09	0.55	0.26	0.2	0.26	0.18	0.24	0.166666667	0.281666667
gene14112	LOC101792780	gastricsin-like	38.504	5.266949724	1.58E-07	2.10E-06	yes	up	1.46	0.85	0.59	0.43	0.48	0.2	0.05	0	0	0	0	0	0.668333333	0.008333333
gene14114	MDFI	MyoD family inhibitor	4.14	2.049735607	0.000372078	0.001965232	yes	up	0.98	0.8	1.48	1.5	0.81	0.65	0	0.15	0	0.49	0.23	0.27	1.036666667	0.19
gene14119	RPF2	ribosome production factor 2 homolog	1.562	0.643634242	0.000782173	0.003726078	yes	up	55.14	56.61	96.83	44.93	65.33	44.34	28.42	22.87	44.23	23.44	31.89	37.45	60.53	31.38333333
gene14121	SLC16A10	solute carrier family 16 member 10	0.332	-1.589060497	2.74E-15	1.58E-13	yes	down	1.61	2.51	1.32	1.73	2.16	1.78	7.18	3.44	4.6	2.89	4.61	3.48	1.851666667	4.366666667
gene14123	LOC106018300	uncharacterized LOC106018300	0.63	-0.666473286	0.000586653	0.002916427	yes	down	4.06	3.4	3.39	2.53	3.66	3.22	7.12	3.7	4.6	3.61	4.95	3.22	3.376666667	4.533333333
gene14124	MFSD4B	major facilitator superfamily domain containing 4B	3.125	1.643881952	5.09E-07	6.03E-06	yes	up	0.86	0.62	0.98	0.5	0.33	0.59	0.39	0.18	0.14	0.09	0.11	0.15	0.646666667	0.176666667
gene14125	REV3L	REV3 like, DNA directed polymerase zeta catalytic subunit, transcript variant X2	0.578	-0.791773546	1.64E-05	0.000130667	yes	down	1.32	1.85	1.47	1.95	1.18	0.9	2.4	1.32	2.06	1.48	1.86	1.69	1.445	1.801666667
gene14132	TMEM161B	transmembrane protein 161B	0.641	-0.640864778	0.036270002	0.088396986	yes	down	1.02	0.43	0.69	1.08	0.95	0.58	1.23	0.92	1.42	0.93	1.02	0.65	0.791666667	1.028333333
gene14149	LOC101798202	protein MAL2	1.391	0.475941452	0.008284335	0.027013808	yes	up	18.87	9.83	15.74	12.94	11.32	10.69	11.32	7.1	8.57	7.3	6.57	6.93	13.23166667	7.965
gene14156	RHOBTB2	Rho related BTB domain containing 2	2.72	1.44342784	7.85E-09	1.42E-07	yes	up	8.38	4.63	8.17	7.03	3.28	3.88	2.01	2.32	1.98	1.64	1.28	1.9	5.895	1.855
gene14157	LOC101799497	tumor necrosis factor receptor superfamily member 10B	1.514	0.598198525	0.006566325	0.022259858	yes	up	36.54	19.96	22.31	22.78	22.57	13.89	14.09	10.04	13.43	11.82	16.87	13.11	23.00833333	13.22666667
gene14158	CHMP7	charged multivesicular body protein 7, transcript variant X2	0.832	-0.265163455	0.035482212	0.086830258	yes	down	28	27.21	24.39	22.48	24.83	17.47	24.11	24.09	24.88	21.79	25.01	22.11	24.06333333	23.665
gene1416	ADIPOR2	adiponectin receptor 2, transcript variant X1	0.605	-0.725251747	0.001230758	0.005478206	yes	down	58.4	58.13	64.36	48	53.94	63.3	98.71	59.38	88.77	44.47	60.5	130.82	57.68833333	80.44166667
gene14160	R3HCC1	R3H domain and coiled-coil containing 1	0.735	-0.44331067	0.010408904	0.032524512	yes	down	14.35	28.34	16.9	18.63	16.03	11.81	20.18	24	23.23	15.21	17.48	17.07	17.67666667	19.52833333
gene14162	CNST	consortin, connexin sorting protein, transcript variant X1	0.382	-1.389531768	4.52E-05	0.000317357	yes	down	0.5	0.66	0.34	0.53	0.41	0.12	1.22	1.19	0.85	0.5	1.1	0.69	0.426666667	0.925
gene14163	TFB2M	transcription factor B2, mitochondrial	0.616	-0.69846464	6.09E-05	0.000412065	yes	down	13.23	20.87	19.69	10.14	15.83	12.14	23.64	14.75	25.46	16.68	17.7	24.3	15.31666667	20.42166667
gene14164	LOC110353444	uncharacterized LOC110353444	2.659	1.411130739	1.18E-06	1.28E-05	yes	up	4.28	5.35	3.64	3.63	7.1	4.04	1.44	0.53	2.32	1.63	1.88	1.01	4.673333333	1.468333333
gene14168	SLIT3	slit guidance ligand 3	2.76	1.464506309	0.000146729	0.000881539	yes	up	2.57	0.94	2.53	4.2	1.4	1.09	1.34	0.5	0.7	0.48	0.15	0.74	2.121666667	0.651666667
gene14171	RARS	arginyl-tRNA synthetase	0.736	-0.442022686	0.001681856	0.007118057	yes	down	50.84	48.95	62.86	43.46	43.88	45.5	55.93	63.16	49.5	50.18	53.14	56.14	49.24833333	54.675
gene14173	TENM2	teneurin transmembrane protein 2	4.894	2.290914787	1.16E-06	1.26E-05	yes	up	0.16	0.16	0.31	0.46	0.22	0.16	0.09	0	0.08	0.05	0.01	0.03	0.245	0.043333333
gene14177	LOC101802116	mitogen-activated protein kinase 13, transcript variant X1	3.578	1.839113079	3.75E-07	4.59E-06	yes	up	5.38	3.34	7.43	2.89	3.11	1.24	0.51	0.58	1.05	1.28	0.77	0.87	3.898333333	0.843333333
gene14178	LOC101805023	mitogen-activated protein kinase 14, transcript variant X2	0.692	-0.531571734	3.64E-06	3.44E-05	yes	down	16.45	23.82	17.19	19.17	16.01	12.9	32.35	22.43	25.39	15.56	21.22	21.16	17.59	23.01833333
gene1418	WNT5B	Wnt family member 5B	2.658	1.410119967	5.31E-05	0.0003652	yes	up	6.26	2.04	3.83	6.2	3.29	3.39	1.74	0.83	2.17	1.16	0.58	1.49	4.168333333	1.328333333
gene14180	SRPK1	SRSF protein kinase 1, transcript variant X1	0.462	-1.115395987	0.000182267	0.001063064	yes	down	1.7	3.58	3.02	3.21	1.39	1.12	7.32	5.59	2.57	2.11	4.21	2.98	2.336666667	4.13
gene14183	FKBP5	FK506 binding protein 5, transcript variant X1	0.381	-1.392321273	6.92E-06	6.09E-05	yes	down	37.58	51.82	51.38	38.35	30.53	37.25	81.08	108.15	71.61	21.94	85.33	150.47	41.15166667	86.43
gene14185	TEAD3	TEA domain transcription factor 3	2.553	1.352005912	0.019281044	0.053669616	yes	up	1.29	0.6	1.02	1.23	0.61	0.69	0.58	0.11	0.11	0.09	0.34	0.52	0.906666667	0.291666667
gene14187	MICAL1	microtubule associated monooxygenase, calponin and LIM domain containing 1	1.855	0.891104194	2.57E-05	0.000194067	yes	up	4.48	6.7	5.05	7.06	3.1	2.9	1.16	3.68	2.99	2.4	1.63	3	4.881666667	2.476666667
gene14193	DEF6	DEF6, guanine nucleotide exchange factor	1.481	0.566499832	0.014617737	0.042898389	yes	up	1.29	1.56	2.58	1.73	1.23	1.28	1.32	0.59	0.58	1.04	0.82	0.94	1.611666667	0.881666667
gene14195	RPL10A	ribosomal protein L10a	0.764	-0.388632126	0.012522271	0.037861765	yes	down	1125.93	1051.67	1202.16	977.35	961.54	889.41	876.52	1008.73	1027.72	1223.25	1131.76	1245.12	1034.676667	1085.516667
gene14199	ANKS1A	ankyrin repeat and sterile alpha motif domain containing 1A, transcript variant X1	1.31	0.389918755	0.042085058	0.099368843	yes	up	2.96	2.74	4.78	4.35	2.91	2.33	3.1	2.23	2.53	1.58	1.4	1.44	3.345	2.046666667
gene142	NUFIP1	NUFIP1, FMR1 interacting protein 1	0.568	-0.816210971	9.43E-06	8.00E-05	yes	down	2.96	5.14	3.68	3.66	3.64	2.57	8.26	5.94	4.22	3.45	5.1	4.54	3.608333333	5.251666667
gene14200	TAF11	TATA-box binding protein associated factor 11	1.321	0.401146298	0.019207133	0.053484594	yes	up	23.84	22.26	27.33	23.68	18.72	17.4	11.22	15.13	11.85	15.74	13.38	13.57	22.205	13.48166667
gene14207	GLO1	glyoxalase I	0.713	-0.488009153	0.000366572	0.001937573	yes	down	29.06	33.79	28.1	24.63	32.12	23.06	39.22	26.78	42.22	33.89	25.75	32.95	28.46	33.46833333
gene14209	GLP1R	glucagon like peptide 1 receptor	0.415	-1.268170917	1.21E-06	1.31E-05	yes	down	0.59	1.3	0.99	0.66	1.08	0.8	3.25	1.55	1.45	0.87	1.91	1.91	0.903333333	1.823333333
gene1421	ERC1	ELKS/RAB6-interacting/CAST family member 1, transcript variant X1	0.811	-0.30240017	0.031644775	0.079233181	yes	down	1.46	1.85	2.2	1.65	1.8	1.42	2.6	1.83	2.07	1.15	1.42	1.57	1.73	1.773333333
gene14219	LOC101795667	collagen alpha-2(IX) chain	4.252	2.088300751	6.08E-11	1.69E-09	yes	up	3.67	5.22	3.01	2.83	2	3.83	0.3	0.88	1.01	0.46	0.69	0.68	3.426666667	0.67
gene1422	RAD52	RAD52 homolog, DNA repair protein, transcript variant X2	1.533	0.616574959	0.000774184	0.003690465	yes	up	2.23	3.02	4.05	2.54	2.4	1.99	1.47	1.24	1.67	1.45	1.45	1.3	2.705	1.43
gene14221	SMARCB1	SWI/SNF related, matrix associated, actin dependent regulator of chromatin, subfamily b, member 1	1.463	0.549350095	7.21E-05	0.000476242	yes	up	63.12	51.49	65.88	46.18	43.92	38.96	32.13	31.91	28.46	24.8	25.86	29.65	51.59166667	28.80166667
gene14225	LOC101796380	solute carrier family 2, facilitated glucose transporter member 11-like	0.468	-1.095447017	7.19E-06	6.29E-05	yes	down	12.06	11.68	14.39	7.77	12.17	14.24	17.96	25.4	17.45	17.35	19.66	11.42	12.05166667	18.20666667
gene14226	LOC101796759	solute carrier family 2, facilitated glucose transporter member 9-like, transcript variant X1	0.433	-1.20704205	3.22E-07	3.99E-06	yes	down	5.27	4.1	3.8	2.88	7.66	3.49	10.52	8.15	13.36	6.97	7.85	6.1	4.533333333	8.825
gene14230	DDX51	DEAD-box helicase 51	0.69	-0.535250784	0.004582528	0.016499624	yes	down	3.27	3.82	4.3	3.16	2.24	1.66	5.1	3.76	3.26	2.96	2.77	3.97	3.075	3.636666667
gene14232	LOC101797313	glutathione S-transferase theta-1-like	0.586	-0.769991108	0.000814399	0.003860405	yes	down	20.36	31.29	21.28	14.12	19.31	17.56	45.33	38.78	24.2	22.63	28.16	16.15	20.65333333	29.20833333
gene14237	CRKL	CRK like proto-oncogene, adaptor protein	0.793	-0.334827299	0.012141348	0.036927471	yes	down	4.34	5.12	5.3	5.19	5.35	3.59	6.94	5.06	5.02	3.82	3.66	5.67	4.815	5.028333333
gene1424	LOC101791764	uncharacterized LOC101791764	0.622	-0.685856087	2.23E-05	0.000171816	yes	down	10.86	11.49	9.17	9.06	10.2	8.37	11.04	15.64	13.01	12.29	12.95	12.36	9.858333333	12.88166667
gene14244	GGT1	gamma-glutamyltransferase 1, transcript variant X2	2.484	1.312439155	0.000592265	0.002942294	yes	up	4.86	1.46	2.47	3.5	1.19	1.33	1.64	0.46	0.86	0.42	0.57	1.09	2.468333333	0.84
gene14246	LRRC75B	leucine rich repeat containing 75B	2.001	1.00081522	0.000867301	0.004078895	yes	up	1.35	1.77	1.33	2.39	2.18	1.15	0.83	0.23	1	0.73	0.49	0.91	1.695	0.698333333
gene14250	UPB1	beta-ureidopropionase 1	0.616	-0.700031177	0.000128623	0.000788577	yes	down	56.8	64.98	34.53	38.64	57.41	37.86	90.38	54.15	79.95	54.5	59.05	56.92	48.37	65.825
gene14251	ADORA2A	adenosine A2a receptor, transcript variant X1	0.772	-0.374233733	0.008638875	0.027945562	yes	down	3.45	3.11	4.28	4.37	4.13	3.17	6.17	3.45	4.09	3.3	3.26	4.2	3.751666667	4.078333333
gene14253	LOC101805337	breakpoint cluster region protein-like	1.766	0.820737033	6.82E-05	0.000453723	yes	up	1.26	1.14	2.33	2.28	1.38	1.18	1.1	0.56	0.65	0.6	0.72	0.82	1.595	0.741666667
gene14254	LOC101789413	oxysterol-binding protein-related protein 8, transcript variant X1	0.581	-0.784062163	9.59E-05	0.000606421	yes	down	2.29	3.07	1.87	2.38	2.34	2.84	5.64	2.75	4.41	3.29	2.47	3.04	2.465	3.6
gene14259	KRR1	KRR1, small subunit processome component homolog	1.637	0.710806431	8.82E-05	0.000565883	yes	up	13.29	14.45	21.86	10.96	19.08	12.3	7.43	6.2	9.1	8.55	7.21	7.11	15.32333333	7.6
gene14261	EDARADD	EDAR associated death domain	1.587	0.666615572	0.001907367	0.007909494	yes	up	1.82	2.52	2.09	2.6	1.9	1.22	1.32	0.97	0.65	0.93	1.41	0.93	2.025	1.035
gene14262	LGALS8	galectin 8, transcript variant X1	0.615	-0.701489073	7.03E-08	1.02E-06	yes	down	47.48	71.08	47.39	45.96	47.85	36.71	116.36	69.59	95.45	55.82	65.98	63.29	49.41166667	77.74833333
gene14266	MTR	5-methyltetrahydrofolate-homocysteine methyltransferase, transcript variant X2	0.483	-1.05099407	5.99E-08	8.85E-07	yes	down	1.26	2.87	2.15	2.18	1.94	1.6	3.48	3.92	4.48	2.59	2.94	2.46	2	3.311666667
gene14267	LOC106018337	uncharacterized LOC106018337, transcript variant X2	0.16	-2.643562158	0.024771097	0.065224493	yes	down	0	0	0.02	0	0.01	0	0.03	0.06	0.06	0.01	0.06	0.01	0.005	0.038333333
gene14268	RYR2	ryanodine receptor 2	0.503	-0.992557923	0.028774533	0.073623681	yes	down	0.03	0.05	0.03	0.01	0.01	0.03	0.07	0.02	0.07	0.04	0.04	0.05	0.026666667	0.048333333
gene14273	CHRM3	cholinergic receptor muscarinic 3, transcript variant X4	7.852	2.973048865	0.022714394	0.060971778	yes	up	0.03	0.03	0.08	0.08	0	0.03	0	0	0.02	0	0	0	0.041666667	0.003333333
gene14278	GREM2	gremlin 2, DAN family BMP antagonist	0.191	-2.386114216	1.46E-19	1.50E-17	yes	down	0.16	0.37	0.29	0.41	0.34	0.38	1.74	1.42	1.85	1.08	1.7	0.74	0.325	1.421666667
gene14285	EXO1	exonuclease 1	3.457	1.789515909	0.000626903	0.003085584	yes	up	0.53	0.43	2.13	0.35	0.88	0.22	0.25	0.03	0.28	0.16	0.2	0.13	0.756666667	0.175
gene1429	LOC101794111	granulocyte-macrophage colony-stimulating factor receptor subunit alpha, transcript variant X1	0.568	-0.814872111	0.000414536	0.002162478	yes	down	29.18	33.07	22.56	23.14	33.26	28.66	25.19	29.28	60.98	43.91	43.53	46.47	28.31166667	41.56
gene14294	LOC101795218	histamine N-methyltransferase	16.894	4.078463716	1.81E-41	1.53E-38	yes	up	4.14	3.1	4.42	3.8	3.05	2.07	0.15	0.11	0.17	0.23	0.17	0.15	3.43	0.163333333
gene14299	CP	ceruloplasmin, transcript variant X1	1.476	0.56197599	0.005797091	0.02008308	yes	up	68.06	80.5	121.51	69.03	125.28	65.91	53.77	29.05	61.94	55	48.57	48.9	88.38166667	49.53833333
gene143	LOC106018322	uncharacterized LOC106018322, transcript variant X2	0.195	-2.354930155	4.46E-11	1.26E-09	yes	down	0.58	1.17	0.73	0.5	0.4	0.35	3.9	3.34	2.1	1.83	1.49	2.66	0.621666667	2.553333333
gene14300	TM4SF18	transmembrane 4 L six family member 18, transcript variant X1	1.953	0.965955995	0.019716225	0.054606081	yes	up	1.01	1.92	2.74	2.44	2.41	1.25	0.92	0	1.35	0.64	0.67	1.22	1.961666667	0.8
gene14302	TM4SF4	transmembrane 4 L six family member 4	1.396	0.481609147	0.041419674	0.098071584	yes	up	504.11	263.63	345.15	197.05	312.95	239.65	221.79	117.24	255.63	139.18	223.28	161.98	310.4233333	186.5166667
gene14311	EIF2A	eukaryotic translation initiation factor 2A, transcript variant X1	1.248	0.319958969	0.007308061	0.024372069	yes	up	27.93	32.87	42.4	25.84	29.53	23.99	21.25	18.74	19.66	19.39	18.74	20.47	30.42666667	19.70833333
gene14315	ERICH6	glutamate rich 6, transcript variant X1	2.553	1.35238515	0.002295073	0.009198845	yes	up	2.36	0.84	4.03	2.83	2.43	1.83	0.26	0.7	1.5	0.2	1.13	0.22	2.386666667	0.668333333
gene14325	P2RY13	purinergic receptor P2Y13	1.499	0.584366072	0.019085036	0.053196116	yes	up	1.91	1.97	2.89	2.11	2.27	1.74	1.94	0.64	1.37	1.02	1.02	1.09	2.148333333	1.18
gene14326	P2RY12	purinergic receptor P2Y12, transcript variant X1	0.366	-1.451468515	0.011293172	0.034729824	yes	down	0.07	0.11	0.18	0.08	0.03	0	0.34	0.04	0.19	0.18	0.1	0.16	0.078333333	0.168333333
gene14327	IGSF10	immunoglobulin superfamily member 10	11.75	3.554539784	0.000280396	0.001539819	yes	up	0.06	0.01	0.21	0.09	0.05	0.02	0.01	0	0	0.01	0.01	0	0.073333333	0.005
gene14328	AADAC	arylacetamide deacetylase, transcript variant X1	0.314	-1.673443583	2.82E-21	3.58E-19	yes	down	134.85	241.18	163.49	141.52	173.29	168.12	519.72	572.85	534.75	363.66	378.37	340.62	170.4083333	451.6616667
gene14333	P2RY1	purinergic receptor P2Y1	1.954	0.966142081	6.98E-06	6.14E-05	yes	up	3.76	5.96	6.12	4.54	3.1	2.51	1.61	1.43	1.86	2.19	1.63	1.84	4.331666667	1.76
gene14335	RAP2B	RAP2B, member of RAS oncogene family	1.57	0.650989429	0.006288643	0.021475491	yes	up	24.85	29.5	19.87	34.19	23.92	23.64	9.38	16.57	14.03	17.38	12.28	9.81	25.995	13.24166667
gene14338	ARHGEF26	Rho guanine nucleotide exchange factor 26	0.574	-0.802056506	0.000490554	0.00250451	yes	down	6.51	9.05	7.01	4	4.34	3.54	14.05	7.1	10.67	4.39	6.63	8.05	5.741666667	8.481666667
gene14342	MME	membrane metalloendopeptidase, transcript variant X2	3.733	1.900527718	6.35E-06	5.63E-05	yes	up	1.09	0.54	1.06	0.32	1.57	0.32	0.23	0.1	0.27	0.15	0.18	0.16	0.816666667	0.181666667
gene14345	CUNH3orf33	chromosome unknown C3orf33 homolog	0.695	-0.524667535	0.044391498	0.103670235	yes	down	0.78	1.7	1.42	1.51	1.22	0.7	2.57	0.96	1.39	1.21	1.32	1.19	1.221666667	1.44
gene14346	HNF4G	hepatocyte nuclear factor 4 gamma, transcript variant X1	0.673	-0.571591203	0.018162537	0.051090354	yes	down	2.72	3.62	2.41	4.04	1.82	1.41	5.01	3.61	4.23	2.08	2.85	1.97	2.67	3.291666667
gene14348	UPRT	uracil phosphoribosyltransferase homolog	1.584	0.663149309	0.001904613	0.007900351	yes	up	7.55	9.22	10.99	7.07	9.94	4.89	4.94	2.63	3.04	4.09	4.88	5.17	8.276666667	4.125
gene14349	ABCB7	ATP binding cassette subfamily B member 7	0.627	-0.672748256	2.43E-06	2.40E-05	yes	down	2.72	4.13	3.76	3.24	4.25	3.42	6.52	3.86	5.72	3.72	4.49	4.48	3.586666667	4.798333333
gene14352	LOC101792389	uncharacterized LOC101792389	2.97	1.570283085	7.92E-07	8.97E-06	yes	up	45.17	45.14	31.69	30.97	51.06	10.75	4.66	6.13	10.52	13.18	9.58	9.82	35.79666667	8.981666667
gene14353	JARID2	jumonji and AT-rich interaction domain containing 2, transcript variant X1	0.297	-1.752600853	2.75E-06	2.69E-05	yes	down	1.68	1.27	0.61	0.97	0.39	1.76	2.47	3.41	3.77	1.02	1.13	0.64	1.113333333	2.073333333
gene14363	LOC106018371	uncharacterized LOC106018371	2.004	1.002776839	4.47E-05	0.000314188	yes	up	114.37	67.91	96.58	73.72	71.17	79.79	29.88	22.74	37.38	53.6	33.54	26.55	83.92333333	33.94833333
gene14365	KIF13A	kinesin family member 13A, transcript variant X1	0.665	-0.589449344	0.003032283	0.011597535	yes	down	1.98	3.54	3.76	3.1	3.76	2.81	5.64	4.33	5.5	2.44	2.83	3.03	3.158333333	3.961666667
gene14369	KDM1B	lysine demethylase 1B, transcript variant X1	0.698	-0.518383527	0.002955391	0.011385223	yes	down	2.91	3.71	3.1	2.75	3.82	2.45	5.38	2.61	5.33	2.64	3.69	2.88	3.123333333	3.755
gene1437	LOC106018373	EF-hand calcium-binding domain-containing protein 10-like	8.548	3.095518038	0.002812559	0.010928692	yes	up	0.73	1.12	0.65	0.66	0.49	1.43	0.3	0	0	0	0	0.34	0.846666667	0.106666667
gene14374	LOC101797490	uncharacterized LOC101797490	1.609	0.686113332	0.002155676	0.008740031	yes	up	38.95	24.78	20.71	9.26	24.16	8.09	5.73	9.2	6.25	5.87	6.86	7.87	20.99166667	6.963333333
gene14375	OBSCN	obscurin, cytoskeletal calmodulin and titin-interacting RhoGEF	6.172	2.625733988	0.000698907	0.003375329	yes	up	0.03	0.01	0.03	0.03	0	0.01	0	0.01	0	0	0	0	0.018333333	0.001666667
gene14377	IBA57	IBA57 homolog, iron-sulfur cluster assembly	0.661	-0.597279846	0.00099117	0.0045571	yes	down	10.25	13.04	8.19	9.05	8.48	9.44	11.97	14.22	12.48	11.41	9	13.89	9.741666667	12.16166667
gene14392	ALS2CL	ALS2 C-terminal like, transcript variant X1	0.554	-0.852949852	0.000896481	0.004188723	yes	down	0.51	0.94	0.95	1.02	0.92	0.49	1.73	0.65	1.06	1.48	0.69	1.39	0.805	1.166666667
gene14393	LOC101803510	polypeptide N-acetylgalactosaminyltransferase 11, transcript variant X1	0.366	-1.449524008	9.50E-05	0.000601675	yes	down	1.32	5.49	2.85	3.48	1.21	1.48	10.06	8.65	3.67	3.87	3.67	3.36	2.638333333	5.546666667
gene144	LOC101799766	uncharacterized LOC101799766, transcript variant X1	3.272	1.710288561	0.011094345	0.034220382	yes	up	0.34	1.85	3.69	0.45	3.25	2.97	1.29	1.01	0.07	0.07	0.15	0.65	2.091666667	0.54
gene14401	F9	coagulation factor IX	0.402	-1.315543079	3.88E-10	9.43E-09	yes	down	120.47	236.08	136.9	108.93	189.18	161.57	395.32	422.29	326.06	246.55	315.31	260.17	158.855	327.6166667
gene14413	LOC101794812	transmembrane 9 superfamily member 2-like	0.721	-0.47109517	0.000174195	0.001022623	yes	down	12.26	15.64	15.37	14.37	15.01	8.19	18.98	15.35	19.46	11.5	14.25	12.54	13.47333333	15.34666667
gene14417	CD40LG	CD40 ligand	2.072	1.050860142	0.000436797	0.002258121	yes	up	2.96	4.25	3.66	1.74	5.26	3.58	2.01	1.11	1.74	1.12	0.93	1.75	3.575	1.443333333
gene14425	MMGT1	membrane magnesium transporter 1	1.296	0.373509591	0.006193011	0.021209365	yes	up	14.68	13.2	16.32	12.04	14.64	9.59	8.28	7.87	9.24	7.46	7.86	9.98	13.41166667	8.448333333
gene14426	LOC101792062	integrator complex subunit 6-like	0.731	-0.451548475	0.002838686	0.011006415	yes	down	14.91	13.31	20.38	13.81	14.36	14.02	19.4	12.42	16.78	11.88	13.85	16.76	15.13166667	15.18166667
gene14430	FAM122B	family with sequence similarity 122B, transcript variant X1	0.649	-0.623708882	0.000295161	0.001611059	yes	down	8.41	9.72	6.41	10.14	7.37	6.15	15.2	10.44	9.92	6.92	12.15	10.63	8.033333333	10.87666667
gene14437	GPC3	glypican 3	2.005	1.003738905	0.001069787	0.004858889	yes	up	6.19	7.27	4.7	9.48	4.94	5.95	0.72	2.89	2.32	3.33	2.05	0.97	6.421666667	2.046666667
gene14449	GPR141	G protein-coupled receptor 141	1.717	0.780152626	0.015281799	0.044456986	yes	up	0.26	0.28	0.57	0.42	0.35	0.24	0.34	0.06	0.18	0.15	0.18	0.12	0.353333333	0.171666667
gene14457	RPRD1B	regulation of nuclear pre-mRNA domain containing 1B	0.687	-0.542256327	0.000242264	0.001360025	yes	down	10.33	11.61	9.59	9.37	8.67	7.32	19.95	11.91	14.03	7.57	11.15	11.26	9.481666667	12.645
gene14458	TTI1	TELO2 interacting protein 1	0.628	-0.670171779	0.000303797	0.001649431	yes	down	8.58	14.95	10.63	8.61	9.88	5.95	12.68	18.11	14.28	9.36	11.78	10.15	9.766666667	12.72666667
gene1446	PIK3CG	phosphatidylinositol-4,5-bisphosphate 3-kinase catalytic subunit gamma, transcript variant X1	0.374	-1.417989106	1.04E-08	1.82E-07	yes	down	0.32	0.86	0.65	0.74	0.53	0.29	1.64	1.03	1.93	0.75	0.99	1.15	0.565	1.248333333
gene14462	LOC110353494	uncharacterized LOC110353494	3.275	1.711395015	0.001234536	0.005491623	yes	up	4.12	4.43	2.05	3.73	3.6	7.71	0.77	0.91	0.8	2.65	0.18	0.9	4.273333333	1.035
gene14463	LOC106018401	uncharacterized LOC106018401, transcript variant X1	1.468	0.554128816	0.022446442	0.060478353	yes	up	2.13	4.21	2.13	1.94	3.02	2.94	1.01	1.22	0.64	1.83	1.54	1.24	2.728333333	1.246666667
gene14465	RBM34	RNA binding motif protein 34	1.357	0.440677076	0.028833903	0.073736218	yes	up	40.38	33.47	48.48	30.15	39.78	39.48	18.71	16.29	27.6	25.99	20.94	28.5	38.62333333	23.005
gene14466	ARID4B	AT-rich interaction domain 4B	0.721	-0.472265799	0.001718345	0.007251143	yes	down	2.11	2.72	2.72	2.43	2.9	2.02	3.95	2.49	4.07	2.18	2.59	2.06	2.483333333	2.89
gene1447	PRKAR2B	protein kinase cAMP-dependent type II regulatory subunit beta, transcript variant X1	1.96	0.970822141	0.005326069	0.018744895	yes	up	1.05	0.63	0.64	1	0.71	0.6	0.44	0.08	0.32	0.51	0.19	0.4	0.771666667	0.323333333
gene14470	GNG4	G protein subunit gamma 4, transcript variant X1	3.528	1.818685403	2.46E-09	5.00E-08	yes	up	3.86	5.46	7.55	5.78	7.93	2.46	0.84	0.47	1.2	0.56	1.11	1.58	5.506666667	0.96
gene14471	LYST	lysosomal trafficking regulator	0.57	-0.811932182	8.36E-06	7.19E-05	yes	down	0.6	0.96	1.02	0.95	0.86	0.47	1.86	0.97	1.63	0.89	0.89	0.86	0.81	1.183333333
gene14474	ERO1B	endoplasmic reticulum oxidoreductase 1 beta	0.716	-0.482321034	0.000727552	0.003495477	yes	down	9.61	15.17	10.09	10.66	11.62	10.26	18.33	10.97	15.42	9.75	11.53	13.15	11.235	13.19166667
gene14475	RAD54L2	RAD54 like 2 (S. cerevisiae), transcript variant X1	0.638	-0.647505574	0.003084822	0.011760935	yes	down	2.28	3.02	3.22	3.55	1.83	1.98	3.98	5.68	3.27	2.39	2.87	2.74	2.646666667	3.488333333
gene14476	LOC101805082	semaphorin-3D-like	1.705	0.769563806	0.01110289	0.034232521	yes	up	2.04	0.93	1.29	3.38	2.18	0.84	0.72	0.64	0.67	1.13	0.44	0.52	1.776666667	0.686666667
gene14477	RBM6	RNA binding motif protein 6, transcript variant X1	1.449	0.53460733	0.000652719	0.003186464	yes	up	5.69	5.65	8.71	5.82	5.35	6.48	5.04	3.19	3.42	3.67	2.94	3.19	6.283333333	3.575
gene1448	HBP1	HMG-box transcription factor 1	0.703	-0.508417531	0.001238416	0.005503799	yes	down	21.62	37.89	23.62	27.15	30.23	28.63	39.78	34.44	36.95	26.49	33.24	29.97	28.19	33.47833333
gene14481	TRAIP	TRAF interacting protein	2.297	1.199513653	6.45E-05	0.000432602	yes	up	8.4	5.82	9.92	4.75	5.29	1.8	1.61	2.17	2.31	2.31	2.11	1.84	5.996666667	2.058333333
gene14483	MST1	macrophage stimulating 1	0.512	-0.964901911	2.52E-05	0.000190826	yes	down	62.59	93.78	106.47	85.27	66.53	85.7	151.33	264.2	106.8	104.58	123.4	99.54	83.39	141.6416667
gene14485	LOC101790099	ubiquitin-like modifier-activating enzyme 1	0.602	-0.733105588	0.009051935	0.02893922	yes	down	2.32	2.82	2.73	2.05	1.15	1.38	2.6	4.54	2.25	1.76	3.24	2.31	2.075	2.783333333
gene14486	FAM98A	family with sequence similarity 98 member A	1.386	0.470680138	5.77E-06	5.17E-05	yes	up	12.02	14.62	12.76	12.98	12.53	8.86	8.45	7.66	8.49	5.86	7.21	6.25	12.295	7.32
gene14488	LTBP1	latent transforming growth factor beta binding protein 1	1.716	0.77939207	3.29E-05	0.000241027	yes	up	7.8	5.13	7.46	10.28	7.19	6.57	3.98	3.87	3.98	2.2	3.15	3.92	7.405	3.516666667
gene14492	TTC27	tetratricopeptide repeat domain 27	0.745	-0.424948514	0.000459874	0.002364668	yes	down	7.11	9.03	11.98	8.28	7.85	5.75	12.09	8.27	10.47	7.02	7.8	9.35	8.333333333	9.166666667
gene14494	BIRC6	baculoviral IAP repeat containing 6	0.495	-1.015079913	6.07E-07	7.05E-06	yes	down	1.29	2.7	2.47	2.41	1.48	1.08	4.78	2.99	4.27	2.2	2.66	2.12	1.905	3.17
gene14497	HACE1	HECT domain and ankyrin repeat containing E3 ubiquitin protein ligase 1	0.279	-1.841771064	5.43E-05	0.000372151	yes	down	0.39	0.96	0.65	0.55	0.22	0.52	2.88	1.84	2.25	0.68	1.1	1.11	0.548333333	1.643333333
gene145	TSC22D1	TSC22 domain family member 1	0.565	-0.823432234	0.004670683	0.01676246	yes	down	1.12	2.12	1.63	2.54	0.85	1.05	3.73	4.18	1.98	1.1	1.51	1.79	1.551666667	2.381666667
gene1450	GPR22	G protein-coupled receptor 22, transcript variant X2	3.778	1.917491217	0.013846721	0.041071653	yes	up	0.17	0.06	0.11	0.07	0.14	0.11	0.03	0.02	0	0.07	0	0.02	0.11	0.023333333
gene14505	LOC101796317	T-cell surface glycoprotein CD1b-2-like	2.323	1.215701261	0.019258593	0.053617505	yes	up	2.23	0.57	1.68	1.01	1.57	0.68	1.45	0.15	0.17	0.16	0.19	0.17	1.29	0.381666667
gene14507	SDC4	syndecan 4	0.518	-0.94957382	6.63E-06	5.86E-05	yes	down	7.25	10.21	7.71	7.73	8.48	4.94	12.06	10.52	13.65	7.5	19.15	9.95	7.72	12.13833333
gene14508	LOC110353500	uncharacterized LOC110353500, transcript variant X2	5.88	2.555868242	2.62E-09	5.26E-08	yes	up	1.34	2.19	1.31	1.68	0.67	1.74	0.16	0.18	0.33	0.08	0.4	0.08	1.488333333	0.205
gene14512	DBNDD2	dysbindin domain containing 2	3.019	1.59401802	0.000147122	0.000882794	yes	up	8.39	1.62	4.81	6.97	1.79	4.03	1.2	0.79	1.02	1.82	1.31	1.34	4.601666667	1.246666667
gene14515	SRC	SRC proto-oncogene, non-receptor tyrosine kinase	0.607	-0.719821822	0.026624663	0.069256881	yes	down	8.96	10.59	8.19	11.91	9.31	14.89	4.06	3.06	2.93	7.42	5.65	1.04	10.64166667	4.026666667
gene14516	MANBAL	mannosidase beta like	1.235	0.304719471	0.013891296	0.041140047	yes	up	7.9	8.36	8.93	9.19	7.05	5.2	6.88	4.45	4.89	4.61	4.54	5.55	7.771666667	5.153333333
gene14523	ZHX3	zinc fingers and homeoboxes 3, transcript variant X2	0.696	-0.522114732	0.034889891	0.08571633	yes	down	1	1.13	1.32	2.19	1.56	1.23	1.74	2.29	1.21	1.85	1.69	1.07	1.405	1.641666667
gene14524	PLCG1	phospholipase C gamma 1	1.387	0.471636298	0.012731843	0.038406567	yes	up	5.04	7.8	7.84	5.95	7.61	3.79	2.63	1.76	2.49	2.19	2.94	1.91	6.338333333	2.32
gene14525	TOP1	topoisomerase (DNA) I	0.665	-0.587880694	0.004085764	0.014944818	yes	down	10.12	19.97	20.08	13.03	12.58	8	25.62	17.04	24.03	9.56	14.58	12.83	13.96333333	17.27666667
gene14531	LIPG	lipase G, endothelial type	0.047	-4.424581165	7.65E-10	1.73E-08	yes	down	0.66	1.14	0.98	0.69	0.95	0.34	8.32	20.91	1.24	4.78	40.29	2.77	0.793333333	13.05166667
gene14534	NCKIPSD	NCK interacting protein with SH3 domain, transcript variant X2	0.673	-0.57142498	0.005215175	0.018422253	yes	down	5.73	11.92	7.2	7.28	8.04	7.32	11.38	13.96	8.02	8.62	7.96	7.95	7.915	9.648333333
gene1454	SLC26A4	solute carrier family 26 member 4, transcript variant X1	9.505	3.24870434	5.77E-05	0.000393197	yes	up	0.65	0.07	0.7	0.06	0.12	0.03	0.04	0.04	0.02	0.02	0	0.01	0.271666667	0.021666667
gene14549	HMCES	5-hydroxymethylcytosine (hmC) binding, ES cell-specific	1.548	0.630258339	0.012167837	0.036992385	yes	up	45.4	42.28	30.75	16.4	35.05	27.22	18.45	18.97	20.62	22.3	12.76	11.92	32.85	17.50333333
gene14552	RPN1	ribophorin I	0.588	-0.76691086	4.12E-08	6.39E-07	yes	down	137.03	235.08	198.75	154.28	155.62	138.78	306.6	270.48	223.62	168.66	226.48	227.67	169.9233333	237.2516667
gene14560	STAT6	signal transducer and activator of transcription 6	0.733	-0.448567032	0.04740035	0.109298289	yes	down	22.49	32.4	40.5	27.17	19.26	13.04	33.46	42.72	23.62	19.33	21.81	21.68	25.81	27.10333333
gene14561	LRP1	LDL receptor related protein 1	0.618	-0.693308487	0.008651627	0.027957842	yes	down	7.26	13.89	13.37	12.02	6.97	6.5	15.07	24.83	11.5	8.45	10.13	8.14	10.00166667	13.02
gene14563	SHMT2	serine hydroxymethyltransferase 2	0.393	-1.34573646	4.16E-11	1.18E-09	yes	down	56.93	69.23	72.21	38.83	41.11	44.3	117.12	161.68	91.63	94.06	113.28	85.42	53.76833333	110.5316667
gene14564	NDUFA4L2	NDUFA4, mitochondrial complex associated like 2	1.94	0.955745017	0.030870438	0.077727547	yes	up	1.09	1.48	3.51	1.02	0.72	0.97	0.64	1.07	0.98	0.38	0.33	0.24	1.465	0.606666667
gene14567	LOC101803850	inhibin beta E chain	0.211	-2.245477672	1.62E-22	2.43E-20	yes	down	53.34	79.67	67.47	59.32	54.11	69.16	176.69	359.47	226.93	226.02	295.5	234.28	63.845	253.1483333
gene14569	MTCH1	mitochondrial carrier 1, transcript variant X1	1.388	0.472779589	0.015236787	0.044352963	yes	up	11.89	9.73	15.7	9.79	6.43	7.04	7.06	6.35	5.35	4.87	4.64	7.27	10.09666667	5.923333333
gene1457	DLD	dihydrolipoamide dehydrogenase	0.815	-0.295984398	0.033170602	0.082479029	yes	down	57.81	77.57	68.21	51.18	63.22	67.62	73.11	57.75	74.54	59.27	68.02	63.05	64.26833333	65.95666667
gene14573	CUNH6orf89	chromosome unknown C6orf89 homolog, transcript variant X1	0.578	-0.790579743	5.52E-08	8.26E-07	yes	down	7.05	7.16	8.31	6.66	7.35	5.76	11.36	9.03	7.21	7.14	6.5	8.82	7.048333333	8.343333333
gene14575	CDKN1A	cyclin dependent kinase inhibitor 1A	7.711	2.946961772	9.63E-78	6.92E-74	yes	up	88.1	119.35	115.57	73.31	104.65	88.46	10.31	7.47	13.6	7.71	9.17	10.61	98.24	9.811666667
gene1458	LAMB1	laminin subunit beta 1	1.733	0.793418454	2.40E-06	2.38E-05	yes	up	62.47	54.68	95.17	65.66	58.23	44.67	32.75	25.85	29.61	18	20.24	22.85	63.48	24.88333333
gene14586	SMYD5	SMYD family member 5	1.411	0.496931423	0.025455309	0.066783026	yes	up	6.65	11.65	13.53	11.1	5.42	6.19	6.53	6.23	5.29	4.58	3.07	5.35	9.09	5.175
gene14588	CCT7	chaperonin containing TCP1 subunit 7	1.3	0.378795733	0.02734887	0.070845905	yes	up	202.65	190.85	281.97	223.06	165.57	163.92	95.47	139.56	120.95	124.5	141.26	134.9	204.67	126.1066667
gene14594	ZBTB43	zinc finger and BTB domain containing 43	0.648	-0.625186818	0.000148838	0.000892344	yes	down	1.08	1.55	1.42	1.19	1.55	0.99	2.11	1.27	2.53	1.33	1.43	1.34	1.296666667	1.668333333
gene14595	ZBTB34	zinc finger and BTB domain containing 34, transcript variant X1	0.455	-1.134507892	0.003163415	0.011990621	yes	down	0.12	0.44	0.16	0.43	0.32	0.17	0.51	0.68	0.71	0.35	0.35	0.21	0.273333333	0.468333333
gene14596	RALGPS1	Ral GEF with PH domain and SH3 binding motif 1, transcript variant X1	0.51	-0.971717397	0.000342203	0.001829769	yes	down	1.68	4.12	2.96	4.11	4.12	2.14	6.21	2.99	7.5	2.27	3.37	3.41	3.188333333	4.291666667
gene14597	ANGPTL2	angiopoietin like 2	1.516	0.600621928	0.021824153	0.059111879	yes	up	3.88	3.12	3.71	4.47	4.91	2.1	2.78	1.05	2.98	1.09	2.04	2.92	3.698333333	2.143333333
gene14601	SLC2A8	solute carrier family 2 member 8, transcript variant X1	0.688	-0.540057303	1.20E-05	9.92E-05	yes	down	14.01	17.5	17.24	14.45	18.6	14.82	21.16	17	24.42	19.13	19.78	17.52	16.10333333	19.835
gene14603	NOV	nephroblastoma overexpressed	3.609	1.851432524	0.029175786	0.074372388	yes	up	0.49	0.16	0.21	1.08	0.08	0.08	0.04	0.05	0.09	0.04	0	0.25	0.35	0.078333333
gene14604	ENPP2	ectonucleotide pyrophosphatase/phosphodiesterase 2, transcript variant X1	0.116	-3.105900561	1.01E-37	6.93E-35	yes	down	1.89	1.67	0.96	1.69	2.25	1.94	18.47	14.99	9.91	9.46	13.81	9.66	1.733333333	12.71666667
gene14606	DSCC1	DNA replication and sister chromatid cohesion 1	1.781	0.832811496	0.000339589	0.001821066	yes	up	6.71	5.3	8.58	5.79	8.08	3.31	4.71	2.87	2.3	1.98	3.71	3.54	6.295	3.185
gene14607	DEPTOR	DEP domain containing MTOR interacting protein	0.507	-0.97900561	4.50E-08	6.93E-07	yes	down	10.64	10.39	10.69	9.56	8.52	6.47	25.47	17.92	15.62	11.24	12.28	10.04	9.378333333	15.42833333
gene14611	TUFT1	tuftelin 1, transcript variant X1	1.874	0.90612966	0.006345564	0.021630569	yes	up	2.73	2.75	3.05	6.35	2.11	1.34	1.17	1.77	0.91	1.37	0.99	1.9	3.055	1.351666667
gene14612	CGN	cingulin	1.724	0.785837039	0.001076904	0.004882576	yes	up	42.51	31.07	46.86	44.31	25.53	21.95	10.37	23.36	20.68	17.32	12.17	14.26	35.37166667	16.36
gene14615	LOC101801727	selenium-binding protein 1-A, transcript variant X1	1.269	0.344194533	0.037723708	0.091274612	yes	up	46.81	80.95	65.6	44.69	59.91	44.37	35.67	39.36	46.46	39.96	40.59	27.89	57.055	38.32166667
gene14617	CLU	clusterin	4.053	2.018879189	0.00024531	0.001375517	yes	up	63.76	102.42	81.75	75.6	41.63	41.7	2.87	6.52	41.23	16.3	5.54	9.1	67.81	13.59333333
gene14618	SLC35F6	solute carrier family 35 member F6	0.686	-0.54329978	0.004667257	0.016754347	yes	down	22.66	30.81	37.72	31.23	25.07	23.63	29.23	43.95	31.57	24.54	42.22	25.28	28.52	32.79833333
gene14619	KCNK3	potassium two pore domain channel subfamily K member 3	10.069	3.331777508	1.25E-05	0.000102807	yes	up	0	4.44	2.64	2.57	2.16	1.13	0.19	0.33	0.11	0.18	0	0.2	2.156666667	0.168333333
gene14623	DRC1	dynein regulatory complex subunit 1	5.602	2.485957347	0.037582525	0.091021063	yes	up	0.03	0.03	0.31	0.19	0.13	0.03	0	0	0	0.06	0	0.03	0.12	0.015
gene14624	TRIM35	tripartite motif containing 35	3.595	1.845949434	0.000237713	0.001337499	yes	up	1.08	0.33	2.26	2.71	0.81	1.09	0.09	0.32	0.26	0.38	0.43	0.33	1.38	0.301666667
gene14625	STMN4	stathmin 4, transcript variant X1	7.818	2.966757126	0.010723912	0.033328509	yes	up	0.86	0	0.2	3.07	0.33	0.49	0.31	0.24	0	0	0	0	0.825	0.091666667
gene14630	DNAJC27	DnaJ heat shock protein family (Hsp40) member C27	1.529	0.612443527	0.019347973	0.053814241	yes	up	5.66	3.65	3.29	4.01	2.14	1.82	1.13	2.27	1.54	1.65	1.3	1.49	3.428333333	1.563333333
gene14631	ADCY3	adenylate cyclase 3	4.609	2.20442463	2.95E-05	0.000219106	yes	up	1.67	0.16	3.19	2.07	0.4	0.92	0.37	0.19	0.26	0.15	0.13	0.18	1.401666667	0.213333333
gene14632	CENPO	centromere protein O	2.382	1.252251663	0.005648836	0.019646609	yes	up	0.43	1.08	1.72	1.16	0.57	0.62	0.17	0.19	0.22	0.12	0.46	0.68	0.93	0.306666667
gene14633	NCOA1	nuclear receptor coactivator 1	0.475	-1.073196932	4.84E-08	7.38E-07	yes	down	17.25	14.39	13.72	10.89	13.85	8.44	16.58	23.73	20.55	16.66	15.29	14.55	13.09	17.89333333
gene14639	LOC101804337	serine/threonine-protein kinase PDIK1L-like	1.503	0.588001269	0.039251316	0.094084055	yes	up	3.44	2.49	2.51	1.51	1.26	1.63	1.9	0.6	1.88	1.21	1.37	0.43	2.14	1.231666667
gene1464	LRRK2	leucine rich repeat kinase 2, transcript variant X1	0.527	-0.923050902	4.33E-05	0.000305922	yes	down	0.4	0.7	0.57	0.58	0.48	0.3	1.55	0.73	0.77	0.56	0.68	0.52	0.505	0.801666667
gene14640	ELP3	elongator acetyltransferase complex subunit 3, transcript variant X1	0.463	-1.111605477	7.88E-06	6.82E-05	yes	down	6.9	13.57	8.38	8.43	5.6	7.8	17.66	20.17	13.07	8	14.54	9.6	8.446666667	13.84
gene14642	FZD3	frizzled class receptor 3, transcript variant X2	0.563	-0.829769485	0.000136213	0.000827698	yes	down	0.57	0.73	0.57	0.78	0.38	0.57	1.08	0.86	0.94	0.72	0.93	0.72	0.6	0.875
gene14648	KCTD21	potassium channel tetramerization domain containing 21	0.573	-0.802303922	0.021074869	0.057483095	yes	down	0.7	0.44	0.53	0.46	0.26	0.16	1.41	0.55	0.76	0.41	0.27	0.4	0.425	0.633333333
gene1465	SLC2A13	solute carrier family 2 member 13, transcript variant X1	0.619	-0.691097561	3.70E-07	4.54E-06	yes	down	5.02	2.95	5.27	5.19	5.69	4.77	4.27	1.86	6.13	4.97	5.33	4.99	4.815	4.591666667
gene14655	AAMDC	adipogenesis associated Mth938 domain containing, transcript variant X1	0.563	-0.828404282	0.000261505	0.001451608	yes	down	9.19	17.92	17.57	15.42	17.03	22.18	22.89	27.77	31.85	16.12	24.06	25.53	16.55166667	24.70333333
gene14656	RSF1	remodeling and spacing factor 1	0.69	-0.536145859	0.000173019	0.00101655	yes	down	1.45	1.92	2.59	1.88	1.76	1.38	3.22	2.18	2.61	1.5	1.99	1.71	1.83	2.201666667
gene14657	CLNS1A	chloride nucleotide-sensitive channel 1A, transcript variant X1	0.747	-0.42123807	0.002742904	0.010718874	yes	down	28.92	41.49	46.67	34.7	32.84	31.75	33.35	41.42	43.36	39.12	37.37	39.37	36.06166667	38.99833333
gene14658	AQP11	aquaporin 11	0.303	-1.722123316	0.000199044	0.001146037	yes	down	0.66	1.74	1.78	0.68	0.85	2.68	4.5	12.99	4.03	2.27	4	1.74	1.398333333	4.921666667
gene14662	GDPD4	glycerophosphodiester phosphodiesterase domain containing 4, transcript variant X2	0.518	-0.950254083	0.030078416	0.076133344	yes	down	0.26	0.2	0.28	0.09	0.42	0.49	0.73	0.58	0.85	0.14	0.47	0.28	0.29	0.508333333
gene14667	ACER3	alkaline ceramidase 3	0.661	-0.597248955	0.002790957	0.01086237	yes	down	1.99	2.57	2.27	1.92	2.99	2.4	2.76	2.96	3.35	2.5	4.04	2.15	2.356666667	2.96
gene14669	TSKU	tsukushi, small leucine rich proteoglycan	2.156	1.108337183	0.000899405	0.004197621	yes	up	9.52	13.73	22.34	16.76	7.27	5.76	6.83	8.65	4.33	2.93	3.16	1.96	12.56333333	4.643333333
gene1467	ABCD2	ATP binding cassette subfamily D member 2	0.48	-1.058208439	3.19E-11	9.26E-10	yes	down	6.25	8.02	7.24	7.01	8.05	6.09	19.16	11.59	12.46	7.17	10.54	13.87	7.11	12.465
gene14670	GUCY2F	guanylate cyclase 2F, retinal	11.818	3.562970218	0.015654381	0.045275202	yes	up	0.01	0.01	0.03	0	0.01	0.05	0	0	0	0	0	0	0.018333333	0
gene14672	LRRC32	leucine rich repeat containing 32, transcript variant X3	6.532	2.707534094	2.60E-09	5.25E-08	yes	up	4.5	1.14	5.3	7.91	2.3	0.77	0.81	0.15	0.59	0.52	0.36	0.31	3.653333333	0.456666667
gene1468	KIF21A	kinesin family member 21A	0.363	-1.463483773	4.44E-19	4.37E-17	yes	down	7.5	13.22	8.83	9.08	9.24	7.67	24.53	17.83	29.95	13.36	20.29	22.44	9.256666667	21.4
gene14683	DGAT2	diacylglycerol O-acyltransferase 2	1.656	0.727291461	0.001387926	0.006032107	yes	up	3.46	3.33	5.68	7	5.53	3.63	3.62	1.61	2.85	1.8	1.61	2.91	4.771666667	2.4
gene14687	GDPD5	glycerophosphodiester phosphodiesterase domain containing 5, transcript variant X1	1.523	0.606970435	0.021586678	0.058590083	yes	up	10.52	5.99	8.83	14.25	7.15	5.21	4.5	7.33	3.12	4.04	3.8	4.68	8.658333333	4.578333333
gene14688	CD96	CD96 molecule, transcript variant X1	0.494	-1.018648962	0.005457051	0.01909835	yes	down	0.23	0.47	0.15	0.32	0.13	0.18	0.79	0.26	0.38	0.37	0.34	0.32	0.246666667	0.41
gene14692	GUCA1C	guanylate cyclase activator 1C, transcript variant X1	1.974	0.981153049	0.001035385	0.004725628	yes	up	68.81	89.06	44.94	31.03	116.35	36.6	17.84	26.96	39.03	25.22	28.43	21.51	64.465	26.49833333
gene14697	KIAA1524	KIAA1524 ortholog	2.066	1.046849457	0.007580016	0.025162292	yes	up	0.24	0.49	0.86	0.35	0.38	0.15	0.19	0.07	0.21	0.1	0.21	0.17	0.411666667	0.158333333
gene14704	LOC101804465	cytochrome P450 26B1	7.886	2.979206789	7.62E-09	1.38E-07	yes	up	0.96	1.6	5.32	7.41	0.69	1.88	0.29	0.2	0.6	0.26	0.2	0.26	2.976666667	0.301666667
gene14709	CTSC	cathepsin C	0.731	-0.452875103	0.000217428	0.001239478	yes	down	91.5	135.35	122.76	114.79	114.19	94.46	190.22	99.64	137.86	115.1	100.39	123.37	112.175	127.7633333
gene14713	KIF13B	kinesin family member 13B	0.525	-0.930527344	2.40E-06	2.38E-05	yes	down	3.7	5.81	4.71	4.34	3.49	3.28	7.86	6.14	5.73	4.13	4.42	5	4.221666667	5.546666667
gene14714	HMBOX1	homeobox containing 1, transcript variant X1	1.34	0.421847226	0.01227039	0.037217594	yes	up	2.25	2.27	2.41	1.57	2.2	1.45	1.59	1.01	1.57	0.8	1.32	1.76	2.025	1.341666667
gene14726	GPT2	glutamic--pyruvic transaminase 2	0.272	-1.879372401	1.60E-17	1.28E-15	yes	down	15.97	25.87	31.81	20.81	21.94	20.25	109.86	82.54	79.75	29.16	70.43	50.17	22.775	70.31833333
gene14729	NETO2	neuropilin and tolloid like 2, transcript variant X1	2.603	1.380221047	1.55E-05	0.000124637	yes	up	1.7	1.42	2.37	2.2	0.92	1.33	0.8	0.21	0.89	0.46	0.49	0.33	1.656666667	0.53
gene14731	PHKB	phosphorylase kinase regulatory subunit beta, transcript variant X2	0.639	-0.646818601	0.012712131	0.038355155	yes	down	1.59	5.07	4.16	2.86	2.43	1.8	6.57	4.26	6.2	1.74	3.59	2.71	2.985	4.178333333
gene1474	LOC101802648	dol-P-Glc:Glc(2)Man(9)GlcNAc(2)-PP-Dol alpha-1,2-glucosyltransferase	0.619	-0.691809269	8.63E-05	0.000556261	yes	down	1.08	1.84	1.31	0.93	1.08	0.66	1.27	2.14	1.44	1.11	1.13	1.24	1.15	1.388333333
gene14744	PAM	peptidylglycine alpha-amidating monooxygenase	0.615	-0.702076336	8.45E-08	1.19E-06	yes	down	10.22	12.79	12.54	10.66	12.07	7.73	21.01	13.62	17.02	10.41	14.31	10.87	11.00166667	14.54
gene14745	GIN1	gypsy retrotransposon integrase 1	0.388	-1.365167185	0.007004435	0.023523187	yes	down	0.24	0.26	0.42	0.16	0.13	0.09	1.01	0.15	0.72	0.12	0.37	0.5	0.216666667	0.478333333
gene14746	PPIP5K2	diphosphoinositol pentakisphosphate kinase 2	0.337	-1.570041847	3.84E-06	3.61E-05	yes	down	1.54	3.83	1.96	2.31	1.11	1.39	9.54	5.31	7.27	1.75	4.72	1.97	2.023333333	5.093333333
gene1475	LOC106018458	uncharacterized LOC106018458	3.671	1.87602039	0.024273585	0.064233633	yes	up	0.07	0.07	0.24	0.24	0.4	0.27	0	0.02	0	0.16	0	0.09	0.215	0.045
gene14758	ACBD5	acyl-CoA binding domain containing 5, transcript variant X1	0.696	-0.522629806	0.003725576	0.01378703	yes	down	18.86	22.91	16.81	14.08	21.52	18.67	28.57	24.31	29.99	16.32	20.92	16.76	18.80833333	22.81166667
gene1476	LOC106018456	uncharacterized LOC106018456	1.495	0.580400201	0.002975727	0.011445165	yes	up	3.82	3.61	4.42	3.45	3.43	3.52	2.37	1.7	2.44	2.41	1.47	1.83	3.708333333	2.036666667
gene14760	YME1L1	YME1 like 1 ATPase	0.502	-0.99286263	0.000718265	0.003458305	yes	down	21.45	13.63	12.9	11.62	8.13	6.01	38.67	21.94	25.03	8.76	16.61	13.76	12.29	20.795
gene14761	PTCHD3	patched domain containing 3	1.914	0.936403056	0.01087848	0.03370818	yes	up	2.13	0.77	2.59	1.75	1.24	0.48	0.85	0.65	0.37	0.35	0.65	0.89	1.493333333	0.626666667
gene14762	LOC101800381	uncharacterized LOC101800381, transcript variant X1	0.273	-1.870709785	0.010313586	0.032279822	yes	down	4.19	2.78	0	0.88	0.88	2.52	6.22	11.41	6.82	0.69	7.28	2.79	1.875	5.868333333
gene14763	LOC110353541	uncharacterized LOC110353541	0.488	-1.034277762	0.000651997	0.003185102	yes	down	0.84	0.47	0.64	1.02	0.71	0.81	0.94	1.1	1.53	1.59	1.56	0.85	0.748333333	1.261666667
gene14764	GFOD1	glucose-fructose oxidoreductase domain containing 1, transcript variant X1	0.531	-0.911951183	1.90E-07	2.47E-06	yes	down	0.88	1.24	1.22	1.2	0.92	0.72	2.17	2.04	1.83	1.19	1.05	1.33	1.03	1.601666667
gene14765	TBC1D7	TBC1 domain family member 7, transcript variant X1	0.761	-0.393270272	0.027836537	0.071732899	yes	down	13.21	12.08	13.59	8.93	14.34	13.34	13.8	11.08	20.28	11.8	14.66	14.02	12.58166667	14.27333333
gene1477	GTSE1	G2 and S-phase expressed 1, transcript variant X1	1.691	0.758212098	0.013480878	0.040193816	yes	up	1.62	1.97	3.85	1.59	1.82	0.63	1.1	0.41	1.19	0.81	1.04	0.85	1.913333333	0.9
gene14772	HIVEP1	human immunodeficiency virus type I enhancer binding protein 1, transcript variant X1	0.744	-0.425906329	0.013859128	0.041077599	yes	down	5.87	6.68	7.44	6.28	5.92	5.71	5.24	4.38	5.56	3.68	5.85	5.19	6.316666667	4.983333333
gene14776	LOC106018502	uncharacterized LOC106018502, transcript variant X3	0.083	-3.590507975	0.028866357	0.073779841	yes	down	0	0	0	0	0	0	0	0.25	0.19	0.27	0	0.09	0	0.133333333
gene14783	PRDM11	PR/SET domain 11, transcript variant X1	0.818	-0.28951578	0.030033197	0.076066721	yes	down	6.34	5.44	5.8	6	4.35	4.11	6.49	5.32	4.93	4.88	5.49	5.23	5.34	5.39
gene14785	TP53I11	tumor protein p53 inducible protein 11	1.378	0.462256675	0.028792494	0.073656464	yes	up	12.62	7.27	15.11	14.59	8.78	6.52	7.68	5.31	6.87	5.46	6.83	6	10.815	6.358333333
gene14786	TSPAN18	tetraspanin 18, transcript variant X1	0.375	-1.413358299	7.04E-13	2.68E-11	yes	down	1.18	2.08	1.65	2.22	1.4	1.03	5.27	3.58	2.96	2.83	3.07	2.96	1.593333333	3.445
gene14791	EXT2	exostosin glycosyltransferase 2	0.486	-1.040486874	1.17E-05	9.72E-05	yes	down	7.21	17.55	9.2	11.91	11.66	7.47	25.31	25.7	17.14	10.78	18.9	11.88	10.83333333	18.285
gene14792	ACCS	1-aminocyclopropane-1-carboxylate synthase homolog (inactive)	1.832	0.873493252	1.00E-05	8.48E-05	yes	up	4.9	3.18	4.11	4.86	3.23	3.45	2.33	2.24	1.44	1.41	1.77	1.49	3.955	1.78
gene14796	FAM69C	family with sequence similarity 69 member C	6.695	2.743085966	0.019016733	0.053036581	yes	up	0.06	0.03	0.13	0.07	0.1	0.19	0.03	0	0	0	0	0.03	0.096666667	0.01
gene1480	CELSR1	cadherin EGF LAG seven-pass G-type receptor 1	2.51	1.327550002	2.67E-06	2.61E-05	yes	up	23.31	13.22	27.87	28.75	15.12	11.7	8.06	6.15	3.87	5.17	3.42	3.28	19.995	4.991666667
gene14801	TIMM21	translocase of inner mitochondrial membrane 21	0.678	-0.561479311	0.000600713	0.002977059	yes	down	13.26	13.66	11.54	8.96	13.77	10.59	14.99	12.9	13.61	13.84	16.51	15.41	11.96333333	14.54333333
gene14802	HES4	hes family bHLH transcription factor 4	1.645	0.71837264	0.001251386	0.005557981	yes	up	12.57	21.82	26.84	23.01	13.64	23.66	10.4	10.87	7.64	11.61	9.73	9.54	20.25666667	9.965
gene14805	KLHL17	kelch like family member 17	0.083	-3.588852844	0.001853755	0.007725053	yes	down	0	0.08	0	0	0	0	0.12	0.13	0.04	0.25	0.09	0.16	0.013333333	0.131666667
gene14808	SAMD11	sterile alpha motif domain containing 11	3.811	1.930157483	0.00242265	0.009621669	yes	up	0.8	0.68	2.34	4.43	0.71	1.03	0.34	0.84	0.78	0.47	0.04	0.18	1.665	0.441666667
gene14809	RERE	arginine-glutamic acid dipeptide repeats, transcript variant X1	0.771	-0.375240224	0.008010654	0.026300338	yes	down	9.18	14.39	13.91	13.63	10.28	8.46	17.18	13.85	11.43	9.46	9.6	13.02	11.64166667	12.42333333
gene1481	LOC101799585	histone H2B 5-like	4.769	2.253563003	1.11E-10	2.98E-09	yes	up	1.14	0.86	1.26	0.74	0.61	0.36	0.13	0.09	0.19	0.18	0.07	0.17	0.828333333	0.138333333
gene14810	ENO1	enolase 1	0.415	-1.26973457	1.35E-14	7.09E-13	yes	down	1873.69	2744.6	2394.55	1341.57	2070.61	1646.73	4271.58	4466.06	3821.48	3319.41	3817.27	3216.89	2011.958333	3818.781667
gene14813	PARK7	Parkinsonism associated deglycase	0.681	-0.555071643	0.001495586	0.006441595	yes	down	165.34	259.57	290.73	162.99	223.88	177.73	209.41	228.94	272.87	252.6	223.41	311.58	213.3733333	249.8016667
gene14814	ERRFI1	ERBB receptor feedback inhibitor 1, transcript variant X2	0.231	-2.11231514	4.39E-22	6.23E-20	yes	down	6	7.04	7.97	5.21	7.53	6.34	32.85	32.38	22.37	11.01	27.23	19.06	6.681666667	24.15
gene14815	SLC45A1	solute carrier family 45 member 1, transcript variant X1	0.507	-0.979776409	1.97E-09	4.09E-08	yes	down	3.08	4.78	4.16	4.61	4.27	4.49	10.4	5.48	8.24	4.96	7.14	6.77	4.231666667	7.165
gene14817	PER3	period circadian clock 3, transcript variant X1	0.47	-1.090077148	1.13E-05	9.44E-05	yes	down	1.91	1.36	1.24	1.5	0.71	0.54	2.58	2.4	2.53	1.49	1.64	2.09	1.21	2.121666667
gene14819	PPP1R15B	protein phosphatase 1 regulatory subunit 15B	0.571	-0.808903774	3.03E-06	2.92E-05	yes	down	5.28	8.49	6.06	6.6	7.72	3.99	10.06	10.68	11.35	5.77	7.53	9.47	6.356666667	9.143333333
gene14821	MDM4	MDM4, p53 regulator, transcript variant X1	0.441	-1.180939424	7.11E-10	1.63E-08	yes	down	1.28	1.24	1.64	1.3	1.14	0.63	3.51	2.21	2.73	1.66	1.87	1.6	1.205	2.263333333
gene14822	LRRN2	leucine rich repeat neuronal 2	6.348	2.666320505	0.006479445	0.022012048	yes	up	1.14	0.22	0.2	0.27	0	0.19	0.15	0.11	0	0.02	0	0	0.336666667	0.046666667
gene14825	TMX2	thioredoxin related transmembrane protein 2	1.347	0.429993701	0.015646887	0.0452705	yes	up	122.71	128.02	122.52	98.26	110.46	125.37	63.45	72.17	56.92	75.62	78.7	76.17	117.89	70.505
gene14828	ZFP91	ZFP91 zinc finger protein	0.674	-0.569396556	0.004741468	0.016982582	yes	down	10.21	12.97	10.67	11.17	7.73	6.89	12.77	18.75	10.7	7.71	11.5	10.45	9.94	11.98
gene14832	LOC101798267	ferritin heavy chain	1.488	0.573581855	0.001330564	0.005832168	yes	up	39598.64	41317.57	39313.46	32780.8	48615.32	52439.83	27117.96	20357.74	23225.13	22817.28	21871.93	25537	42344.27	23487.84
gene14833	LOC101800834	bestrophin-1	3.313	1.728337695	0.043431673	0.101807297	yes	up	0.1	0.11	0.04	0.07	0.04	0.09	0.04	0.02	0.02	0	0.02	0.02	0.075	0.02
gene14834	LOC101801024	guanine nucleotide exchange factor for Rab-3A, transcript variant X2	0.457	-1.130975517	4.42E-06	4.07E-05	yes	down	1.85	3.35	2.43	2.58	2.13	2.32	6.42	3.98	3.73	2.5	6.05	3.78	2.443333333	4.41
gene14836	FADS2	fatty acid desaturase 2, transcript variant X2	0.577	-0.793357583	0.004031231	0.014766117	yes	down	135.65	222.92	139.07	178.91	168.26	178.05	378.51	87.28	396.27	212.09	265.72	244.7	170.4766667	264.095
gene14838	FADS1	fatty acid desaturase 1, transcript variant X1	0.649	-0.624108735	0.003318387	0.012479323	yes	down	105.82	147.05	108.48	112.39	120.64	145.65	221.2	77.78	207.83	138.75	159.36	167.93	123.3383333	162.1416667
gene1484	CERK	ceramide kinase	0.526	-0.927318095	1.22E-05	0.000100318	yes	down	1.87	3.57	2.35	2.94	2.58	1.36	5.62	3.28	5.63	2.36	3.06	3.2	2.445	3.858333333
gene14840	E2F8	E2F transcription factor 8	1.579	0.658572151	0.039448422	0.094477755	yes	up	0.59	1.41	1.91	0.6	0.81	0.55	0.49	0.36	0.59	0.58	0.34	0.58	0.978333333	0.49
gene14853	NIPBL	NIPBL, cohesin loading factor	0.69	-0.535575757	0.004989698	0.017734708	yes	down	1.92	2.08	2.17	2.24	1.52	1.27	3.84	1.4	3.07	1.56	2.09	1.71	1.866666667	2.278333333
gene14854	CUNH5orf42	chromosome unknown C5orf42 homolog	1.692	0.758460446	0.031043994	0.078082489	yes	up	4.97	2.95	19.37	12.17	3.93	5.78	2.88	0.17	3.32	10.43	8.43	3.51	8.195	4.79
gene14856	WDR70	WD repeat domain 70	0.649	-0.623569276	0.004699905	0.016852841	yes	down	5.81	7.18	7	9.36	5.03	5.95	14.62	5.8	11.78	6.04	9.77	5.12	6.721666667	8.855
gene14864	SQSTM1	sequestosome 1	5.899	2.560479598	1.05E-32	4.32E-30	yes	up	2641.61	2167.58	3090.99	1616.44	1817.47	1357.08	189.1	247.93	366.24	321.22	330.63	265.9	2115.195	286.8366667
gene14866	MGAT4B	mannosyl (alpha-1,3-)-glycoprotein beta-1,4-N-acetylglucosaminyltransferase, isozyme B	1.737	0.796503639	8.40E-09	1.51E-07	yes	up	87.75	118.45	118.79	71.57	83.47	57.13	44.7	42.47	46.01	39.74	37.32	37.12	89.52666667	41.22666667
gene14868	MAML1	mastermind like transcriptional coactivator 1	0.701	-0.512316183	0.000374105	0.00197449	yes	down	2.72	3.26	2.43	3.42	2.7	2.47	4.77	3.53	3.33	2.66	2.73	3.25	2.833333333	3.378333333
gene14871	LOC101804573	deoxycytidine kinase	2.182	1.125879183	0.001492054	0.006428306	yes	up	2.48	4.03	12.28	2.88	3.73	2.75	1.81	1.27	1.39	1.56	1.57	2.43	4.691666667	1.671666667
gene14893	EXOC8	exocyst complex component 8	1.21	0.274612932	0.048738476	0.11161406	yes	up	4.63	5.11	4.65	4.67	6.34	4.5	3.78	2.86	3.21	3.82	2.72	3.95	4.983333333	3.39
gene14894	SPRTN	SprT-like N-terminal domain	0.799	-0.324080436	0.010806988	0.033550436	yes	down	7.55	9.24	7.24	7.33	7.16	6.27	10	7.19	9.52	6.14	6.02	7.87	7.465	7.79
gene14896	EGLN1	egl-9 family hypoxia inducible factor 1	2.204	1.140422849	3.34E-08	5.28E-07	yes	up	8.44	5.71	9.05	8.8	8.71	4.26	3.12	1.7	3.76	2.09	2.53	3.6	7.495	2.8
gene14916	AQP3	aquaporin 3 (Gill blood group)	0.574	-0.801456468	0.000155652	0.000927011	yes	down	8.89	9.79	11.34	13.24	11.14	12.52	20.53	8.18	16	17.19	19.22	12.82	11.15333333	15.65666667
gene14917	LOC101796631	aquaporin-7, transcript variant X1	9.001	3.170070897	3.32E-06	3.17E-05	yes	up	0.41	2.31	0.25	0.81	0.39	0.6	0.06	0.03	0.03	0.18	0.12	0	0.795	0.07
gene14921	AFF4	AF4/FMR2 family member 4, transcript variant X1	0.779	-0.359480077	0.013514032	0.040275961	yes	down	2.27	3.66	3.05	3.35	2.42	2.22	3.57	2.8	4.16	2.03	2.97	2.48	2.828333333	3.001666667
gene14922	LEAP2	liver enriched antimicrobial peptide 2	0.444	-1.172834251	2.80E-05	0.000208679	yes	down	22.68	13.83	13.13	8.18	18.08	12.65	19.11	34.66	21.88	34.51	27.56	24.25	14.75833333	26.995
gene14925	SOWAHA	sosondowah ankyrin repeat domain family member A	2.766	1.46804105	4.31E-05	0.000304836	yes	up	0.86	1.05	0.7	1.57	0.56	0.51	0.32	0.12	0.27	0.29	0.21	0.33	0.875	0.256666667
gene14931	RAD50	RAD50 double strand break repair protein	1.574	0.654014903	0.014184855	0.041798659	yes	up	1.42	2.94	2.43	1.44	1.77	0.68	1.51	0.52	1.25	0.71	0.85	0.71	1.78	0.925
gene14933	DCP2	decapping mRNA 2, transcript variant X1	0.521	-0.941842373	0.029259885	0.074573544	yes	down	0.42	0.53	0.23	0.65	0.11	0.25	1.13	0.64	0.63	0.45	0.43	0.27	0.365	0.591666667
gene14934	MCC	mutated in colorectal cancers	0.678	-0.560025775	0.002364272	0.009415829	yes	down	1.19	1.54	1.53	1.39	1.06	0.84	2.62	1.63	1.32	1.29	1.16	1.19	1.258333333	1.535
gene14936	YTHDC2	YTH domain containing 2	0.741	-0.431729754	0.009645908	0.030519194	yes	down	1.87	1.69	2.24	2.21	2.35	1.7	2.41	1.65	3.26	2.17	2.21	1.81	2.01	2.251666667
gene14939	KCNN2	potassium calcium-activated channel subfamily N member 2	0.635	-0.654891662	0.024401105	0.064452449	yes	down	1.36	2.07	3.8	4.19	2.31	2.8	4.47	2.05	3.06	3.87	5.1	3.09	2.755	3.606666667
gene14941	LOC101802957	transducin-like enhancer protein 3	1.875	0.907010438	0.00844909	0.027451427	yes	up	4.97	3.45	7.68	9.02	4.14	5.01	3.25	1.8	2.84	1.91	0.87	3.43	5.711666667	2.35
gene14946	CLDN5	claudin 5	0.375	-1.415180899	0.000535441	0.002695891	yes	down	0.63	1.73	1.07	1.81	1.08	1.55	3.24	2.82	4.43	1.73	1.19	3.86	1.311666667	2.878333333
gene14948	SEPT5	septin 5, transcript variant X1	0.578	-0.789959164	0.002542031	0.010034812	yes	down	3.45	7.16	7.16	6.8	2.94	2.83	9.65	11.01	5.81	4.29	5.42	5.48	5.056666667	6.943333333
gene14953	TXNRD2	thioredoxin reductase 2	0.808	-0.307671354	0.032371628	0.080743735	yes	down	2.66	3.46	2.94	2.77	2.16	2.24	3.64	2.99	3.23	1.9	2.54	2.4	2.705	2.783333333
gene14954	COMT	catechol-O-methyltransferase, transcript variant X1	2.154	1.10729879	6.92E-13	2.65E-11	yes	up	334.36	488.29	392.93	319.07	440.04	288.65	146.39	106.85	181.9	120.41	174.32	128.62	377.2233333	143.0816667
gene14955	ARVCF	armadillo repeat gene deleted in velocardiofacial syndrome	3.766	1.913159279	7.62E-17	5.66E-15	yes	up	2.92	2.92	3.49	3.75	1.64	3.04	0.82	0.71	0.67	0.39	0.46	0.89	2.96	0.656666667
gene14956	TANGO2	transport and golgi organization 2 homolog, transcript variant X1	0.811	-0.301714209	0.038389901	0.09252835	yes	down	6.3	11.16	9.58	8.29	8.2	6.72	8.31	7.6	8.26	7.62	8.35	10.17	8.375	8.385
gene14958	CNOT2	CCR4-NOT transcription complex subunit 2, transcript variant X1	0.687	-0.541768217	0.014990066	0.043767704	yes	down	3.32	5.73	6.16	3.89	3.76	2.36	8.2	4.06	7.51	2.87	3.64	4.12	4.203333333	5.066666667
gene14960	PTPRB	protein tyrosine phosphatase, receptor type B	0.239	-2.063005426	4.14E-14	2.01E-12	yes	down	0.16	0.51	0.31	0.57	0.37	0.22	2.43	0.96	1.13	0.86	1.13	0.97	0.356666667	1.246666667
gene14963	TSPAN8	tetraspanin 8, transcript variant X1	9.522	3.251244936	2.53E-23	4.18E-21	yes	up	26.14	13.02	40.57	33.88	16.87	13.63	2.42	0.64	2.35	1.19	2.64	3.04	24.01833333	2.046666667
gene14965	LGR5	leucine rich repeat containing G protein-coupled receptor 5	11.829	3.564282444	2.01E-13	8.70E-12	yes	up	2.02	0.46	1.62	3.14	0.78	0.58	0.27	0.08	0.08	0.09	0.03	0.07	1.433333333	0.103333333
gene1497	ADGRL4	adhesion G protein-coupled receptor L4, transcript variant X1	0.362	-1.465245238	1.76E-07	2.31E-06	yes	down	0.31	0.64	0.61	0.84	0.44	0.46	1.94	0.55	1.76	0.87	1.06	1.43	0.55	1.268333333
gene14974	LOC101796826	alcohol dehydrogenase 1	0.551	-0.859683605	3.95E-05	0.000282201	yes	down	300.54	270.15	197.09	168.88	224.96	193.51	351.45	437.86	365.75	393.33	287.72	212.39	225.855	341.4166667
gene14980	TSPAN5	tetraspanin 5, transcript variant X1	0.741	-0.433154221	0.00518978	0.018355097	yes	down	10.03	14.86	11.84	14	13.65	10.22	20.26	14.61	11.37	9.52	13.08	14.9	12.43333333	13.95666667
gene14981	RAP1GDS1	Rap1 GTPase-GDP dissociation stimulator 1, transcript variant X1	0.77	-0.37720401	0.013855731	0.041077599	yes	down	9.83	9.26	13.22	8.83	11.93	8.72	15.89	12.73	12.1	7.82	10.61	10.57	10.29833333	11.62
gene14982	LOC110353573	uncharacterized LOC110353573	0.607	-0.719752748	0.025248331	0.066300503	yes	down	1.23	1.54	2.46	3.06	4.39	1.65	2.59	1.32	1.06	2.78	3.02	3.84	2.388333333	2.435
gene14986	UNC5C	unc-5 netrin receptor C, transcript variant X1	9.915	3.309599274	6.10E-20	6.65E-18	yes	up	2.21	1.49	2.73	2.14	0.96	0.94	0.18	0.16	0.24	0.13	0.11	0.04	1.745	0.143333333
gene14987	LOC106018585	uncharacterized LOC106018585, transcript variant X1	18.332	4.196296723	0.000577227	0.002877526	yes	up	0.29	0	0.25	0.23	0.14	0.01	0	0	0	0	0	0.04	0.153333333	0.006666667
gene14995	HPGDS	hematopoietic prostaglandin D synthase	1.513	0.597617323	0.010420404	0.032539998	yes	up	1426.05	1272.7	2634.94	1073.49	1283.7	1374.61	521.6	570.44	1061.84	839.82	937.7	866.37	1510.915	799.6283333
gene15	C1QTNF12	C1q and TNF related 12, transcript variant X2	7.239	2.855759052	2.64E-05	0.000198756	yes	up	0.4	0.6	0.33	0.29	0.1	0.87	0.04	0.02	0.2	0.02	0	0.06	0.431666667	0.056666667
gene15000	MVB12B	multivesicular body subunit 12B, transcript variant X7	2.083	1.058568358	9.21E-06	7.83E-05	yes	up	2.55	3.61	3.59	1.91	2.47	2.7	1.36	1.22	1.32	1.19	1.38	0.96	2.805	1.238333333
gene15001	LOC110353577	uncharacterized LOC110353577, transcript variant X2	5.632	2.493691728	0.000211229	0.001209271	yes	up	1.95	0.86	1.53	0.4	1.2	2.1	0.17	0.17	0.12	0.53	0.14	0.03	1.34	0.193333333
gene15007	LOC106018600	uncharacterized LOC106018600	1.604	0.681277311	0.002215102	0.008940631	yes	up	6.9	6.95	9.86	6.7	8.61	7.52	3.36	2.66	4.29	3.41	5.85	4.36	7.756666667	3.988333333
gene15008	MAPKAP1	mitogen-activated protein kinase associated protein 1, transcript variant X1	0.827	-0.273622124	0.004002063	0.014685468	yes	down	25.84	28.54	25.93	27.83	30.88	21.6	28.81	21.53	28.87	25.77	22.99	24.25	26.77	25.37
gene1501	LOC110353604	uncharacterized LOC110353604, transcript variant X2	2.903	1.537686627	1.26E-13	5.64E-12	yes	up	27.79	21.3	33.09	22.58	22.76	18.4	7.38	3.93	6.68	6.08	6.2	10.72	24.32	6.831666667
gene15012	HSPA5	heat shock protein family A (Hsp70) member 5	1.492	0.576922753	0.043702034	0.102346334	yes	up	280.1	553.46	631.03	300.42	537.02	411.23	191.86	180.69	576.25	149.08	233.21	188.58	452.21	253.2783333
gene15015	ARPC5L	actin related protein 2/3 complex subunit 5 like	0.782	-0.354973448	0.045205203	0.105130249	yes	down	25.66	24.88	33.76	21.53	24.97	23.93	24.42	17.88	30.7	30.44	26.49	30.92	25.78833333	26.80833333
gene15019	OLFML2A	olfactomedin like 2A	2.312	1.209087682	1.76E-07	2.31E-06	yes	up	27.25	16.38	26.99	44.4	13.28	12.53	6.08	6.74	7.92	9.84	7.87	7.57	23.47166667	7.67
gene15020	NR6A1	nuclear receptor subfamily 6 group A member 1, transcript variant X1	0.441	-1.179890772	6.60E-06	5.83E-05	yes	down	0.73	1.49	1.19	1.25	1.15	1.32	1.52	2.53	1.61	2.7	2.96	1.69	1.188333333	2.168333333
gene15023	PSMB7	proteasome subunit beta 7	1.28	0.356038938	0.037220691	0.090315927	yes	up	134.17	116.74	195.85	121.82	137.15	120.68	71.88	66.71	104.95	98.8	87.33	91	137.735	86.77833333
gene15026	LHX2	LIM homeobox 2	2.774	1.472028504	0.000133572	0.000814057	yes	up	0.6	0.27	0.71	0.8	0.44	0.46	0.22	0.16	0.19	0.13	0.02	0.26	0.546666667	0.163333333
gene15028	DENND1A	DENN domain containing 1A	0.771	-0.376072845	0.021349775	0.05807866	yes	down	1.2	1.94	2.31	2.25	1.82	1.36	2.92	1.92	1.96	1.79	1.46	1.61	1.813333333	1.943333333
gene1503	GIPC2	GIPC PDZ domain containing family member 2, transcript variant X1	2.773	1.47122591	3.07E-09	6.09E-08	yes	up	1.43	0.85	1.27	0.92	1.2	0.77	0.26	0.21	0.41	0.35	0.21	0.3	1.073333333	0.29
gene15032	STRBP	spermatid perinuclear RNA binding protein, transcript variant X1	1.433	0.519081524	0.001688052	0.007137975	yes	up	8.5	9.96	12.78	8.43	9.56	6.8	6.31	3.85	8.4	4.59	5.69	3.74	9.338333333	5.43
gene15036	LOC101791114	calcium-transporting ATPase type 2C member 1, transcript variant X1	0.409	-1.291105988	3.10E-06	2.98E-05	yes	down	2.49	5.21	2.96	4.74	1.98	1.6	10.64	7.46	6.89	2.95	6.11	4.45	3.163333333	6.416666667
gene15044	DPYSL2	dihydropyrimidinase like 2	1.311	0.390323119	0.018306098	0.051463975	yes	up	3.64	3.26	4.14	5.03	3.63	2.51	3.2	2.39	1.83	2.08	1.91	2.49	3.701666667	2.316666667
gene15045	BNIP3L	BCL2 interacting protein 3 like	0.746	-0.422452071	0.010041473	0.031534788	yes	down	25.61	30.34	19.85	23.01	32.45	18.62	30	27.19	38.28	21.13	25.01	25.69	24.98	27.88333333
gene15046	PPP2R2A	protein phosphatase 2 regulatory subunit Balpha, transcript variant X1	0.686	-0.54457952	0.000207209	0.001188291	yes	down	3.92	5.53	4.76	4.7	5.33	3.4	7.61	4.79	6.7	3.88	5.6	4.62	4.606666667	5.533333333
gene1505	FUBP1	far upstream element binding protein 1, transcript variant X1	0.615	-0.702450686	7.82E-07	8.88E-06	yes	down	13.21	14.96	16.33	14.16	11.68	7.07	23.44	16.32	22.33	11.88	17.04	18.84	12.90166667	18.30833333
gene15052	KCTD9	potassium channel tetramerization domain containing 9	1.304	0.383311536	0.030133483	0.076232462	yes	up	2.37	3.89	3.5	3.81	3.82	2.06	3.19	2.26	2.17	1.33	1.6	1.72	3.241666667	2.045
gene15056	NEFL	neurofilament light	0.435	-1.202256222	0.023170651	0.061840742	yes	down	0.18	0.33	0.23	0.3	0.26	0.22	0.03	0.59	0.58	0.27	0.37	0.96	0.253333333	0.466666667
gene15060	LOC101794625	zinc metalloproteinase-disintegrin-like ohanin, transcript variant X1	0.583	-0.777442732	0.000225308	0.001279323	yes	down	2.6	2.56	2.72	4.15	1.72	1.96	4.8	4.67	3.07	2.45	3.33	3.85	2.618333333	3.695
gene15061	STC1	stanniocalcin 1, transcript variant X1	0.129	-2.956885736	0.000655764	0.003199159	yes	down	0.02	0.07	0.02	0.04	0.02	0.02	0.17	0.99	0.06	0.17	0.07	0.09	0.031666667	0.258333333
gene15063	SLC25A37	solute carrier family 25 member 37	0.569	-0.81438837	0.003493824	0.013040163	yes	down	1.05	1.46	0.94	1.67	0.71	1.02	2.65	2.08	1.17	1.03	1.55	1.51	1.141666667	1.665
gene15064	ENTPD4	ectonucleoside triphosphate diphosphohydrolase 4, transcript variant X1	0.754	-0.407114106	0.038551645	0.092824821	yes	down	2.6	2.93	2.39	2.28	2.37	1.81	3.77	3.63	2.46	2.16	1.68	2.15	2.396666667	2.641666667
gene15065	LOC101796451	lysyl oxidase homolog 2, transcript variant X1	0.357	-1.485190488	0.008650408	0.027957842	yes	down	0.47	0.34	0.73	1.16	0.23	0.2	1.03	2.35	1.6	0.28	0.58	1.17	0.521666667	1.168333333
gene15066	NEIL3	nei like DNA glycosylase 3	3.54	1.823735499	0.008533229	0.027674764	yes	up	0.23	0.37	1.07	0.41	0.16	0.2	0.2	0	0.14	0	0.14	0.08	0.406666667	0.093333333
gene15068	AGA	aspartylglucosaminidase, transcript variant X2	0.613	-0.707107223	5.29E-05	0.00036432	yes	down	3.57	3.75	3.74	3.2	3.63	4.03	5.14	6.34	6.09	3.63	4.66	5.74	3.653333333	5.266666667
gene15076	LOC106018618	uncharacterized LOC106018618, transcript variant X2	0.181	-2.465152914	0.016093795	0.046294617	yes	down	0	0.4	0.21	0	0	0.64	0.85	2.43	1.22	0.95	0.14	0	0.208333333	0.931666667
gene15090	ACSS3	acyl-CoA synthetase short-chain family member 3	0.404	-1.30801077	1.33E-06	1.42E-05	yes	down	9.3	24.14	18.85	11.4	12.53	11.28	45.11	41.91	33.26	13.97	25.88	17.37	14.58333333	29.58333333
gene15097	SLC25A3	solute carrier family 25 member 3	0.668	-0.581841302	0.000271962	0.001502273	yes	down	105.27	153.15	147.53	92.78	121.46	123.28	166.86	107.5	175.88	159.05	153.77	155.6	123.9116667	153.11
gene15104	ACTR6	ARP6 actin related protein 6 homolog	1.433	0.519041648	0.000506024	0.002572526	yes	up	39.47	36.74	50.58	35.5	49.1	30.67	23.71	16.53	27.67	21.11	22.55	26.6	40.34333333	23.02833333
gene15105	SCYL2	SCY1 like pseudokinase 2, transcript variant X1	0.812	-0.299731	0.037397897	0.090654116	yes	down	2.53	2.76	2.13	2.1	2.62	1.86	2.92	1.75	3.05	2.12	2.31	2.22	2.333333333	2.395
gene15107	NR1H4	nuclear receptor subfamily 1 group H member 4, transcript variant X1	0.7	-0.515107579	0.000245879	0.001378167	yes	down	17.72	21.84	27.97	19.65	24.32	22.21	29.88	21.5	35.34	21.39	25.17	26.42	22.285	26.61666667
gene15110	LOC106018637	uncharacterized LOC106018637	0.342	-1.548118071	2.34E-05	0.000178425	yes	down	4.11	2.51	1.37	2.02	2.13	2.81	14.86	6.15	5.55	4.48	3.98	2.92	2.491666667	6.323333333
gene15111	SLC5A8	solute carrier family 5 member 8	0.143	-2.801762672	5.73E-14	2.71E-12	yes	down	1.18	1.11	0.45	0.57	0.39	0.83	10.9	5.55	3.05	2.56	3.06	2.54	0.755	4.61
gene15113	UTP20	UTP20, small subunit processome component	0.674	-0.570193445	0.000236661	0.001332214	yes	down	4.1	4.77	6.53	5.02	3.74	4.06	8.8	6.63	5.75	4.01	4.54	5.15	4.703333333	5.813333333
gene15115	NUP205	nucleoporin 205	0.625	-0.67900786	1.43E-05	0.000115855	yes	down	4.44	5.17	5.48	5.26	3.31	3.45	8.58	6.69	5.85	4.27	6.2	4.32	4.518333333	5.985
gene15119	LOC101803785	solute carrier family 23 member 1-like, transcript variant X2	3.234	1.693394476	1.29E-06	1.38E-05	yes	up	6.81	1.54	3.02	5.27	3.96	2.92	1.13	0.74	0.82	0.55	0.18	0.51	3.92	0.655
gene15121	WDR91	WD repeat domain 91	1.259	0.332179447	0.01072911	0.033337459	yes	up	10.57	16.6	19.15	12.07	13.26	11.93	11.57	8.91	9.07	7.68	8.33	8.65	13.93	9.035
gene15126	ARHGDIB	Rho GDP dissociation inhibitor beta	1.458	0.544111787	0.000229603	0.001299097	yes	up	49.42	39.13	54.17	54.33	50.74	40.61	31.89	23.19	23.08	29.24	24.83	29.68	48.06666667	26.985
gene15128	MGP	matrix Gla protein	2.299	1.201119984	0.000119041	0.000738011	yes	up	161.91	53.97	94.37	178.29	117.24	94.99	27.45	32.08	40.08	48.32	29.01	70.77	116.795	41.285
gene15131	AP1B1	adaptor related protein complex 1 beta 1 subunit	0.681	-0.553884329	0.012562704	0.037968046	yes	down	19.3	31.75	29.83	24.66	18.77	15.45	31.87	46.88	24	18.35	25.52	19.93	23.29333333	27.75833333
gene15140	LOC101794959	acyl-CoA dehydrogenase family member 11, transcript variant X2	0.637	-0.651023041	0.020650524	0.056581869	yes	down	27.04	55.47	34.22	61.85	22.18	29.47	43.28	69.31	37.57	40.59	69.53	28.99	38.37166667	48.21166667
gene15142	LIF	LIF, interleukin 6 family cytokine	9.987	3.320044014	0.010435906	0.032574255	yes	up	0.35	0	0.38	0.29	0.77	0.09	0.09	0	0	0	0	0	0.313333333	0.015
gene15143	TBC1D10A	TBC1 domain family member 10A	1.421	0.506764557	0.024400096	0.064452449	yes	up	38.44	33.33	41.13	46.08	28.84	24.03	13.77	31.08	16.88	17.69	16.55	18.81	35.30833333	19.13
gene15144	SF3A1	splicing factor 3a subunit 1	0.788	-0.344336593	0.015422497	0.044757617	yes	down	48.63	53.79	59.21	62.06	44.26	40.02	67.35	64.68	46.01	53.26	42.74	45.5	51.32833333	53.25666667
gene1515	ST6GALNAC3	ST6 N-acetylgalactosaminide alpha-2,6-sialyltransferase 3, transcript variant X1	0.449	-1.156162457	7.04E-24	1.25E-21	yes	down	8.43	9.07	10.44	4.92	8.47	5.56	9.37	9.48	20.04	7.44	8.47	9.93	7.815	10.78833333
gene15150	LOC101796950	uncharacterized LOC101796950	1.807	0.853528609	0.000882865	0.004138557	yes	up	10.54	9.94	8.61	10.13	16.17	4.84	4.43	3.64	6.17	5.91	3.36	3.44	10.03833333	4.491666667
gene15155	MFF	mitochondrial fission factor, transcript variant X1	0.709	-0.495343006	0.016347758	0.046903157	yes	down	6.93	10	7.21	7.35	6.43	7.14	14.34	7.07	9.6	7.62	9.85	5.13	7.51	8.935
gene15159	LOC101798632	WD repeat and FYVE domain-containing protein 2	0.383	-1.385253311	3.49E-08	5.49E-07	yes	down	9.23	19.61	10.83	10.1	10.79	12.08	41.4	35.65	17.73	28.33	25.88	15.15	12.10666667	27.35666667
gene1517	PIF1	PIF1 5'-to-3' DNA helicase	3.255	1.702766793	0.008838299	0.028395134	yes	up	0.23	0.18	0.49	0.08	0.18	0.06	0.02	0.02	0.09	0.07	0.02	0.06	0.203333333	0.046666667
gene15170	LOC101799690	arylsulfatase J	1.658	0.729065393	0.004642523	0.016678049	yes	up	1.84	1.24	2.02	1.69	1.82	1.36	1.75	0.54	0.66	0.63	0.91	0.6	1.661666667	0.848333333
gene15172	UGT8	UDP glycosyltransferase 8	0.677	-0.562046352	0.008451925	0.027454435	yes	down	4.69	6.45	4.65	5.92	3.18	2.59	9.22	5.17	6.92	3.37	4.85	4.22	4.58	5.625
gene15175	NDST4	N-deacetylase and N-sulfotransferase 4, transcript variant X2	0.236	-2.082200809	5.63E-05	0.00038469	yes	down	0.03	0.04	0.06	0.01	0.09	0.1	0.24	0.25	0.12	0.28	0.15	0.13	0.055	0.195
gene15180	DSEL	dermatan sulfate epimerase-like	1.772	0.825053631	0.00167358	0.00709064	yes	up	0.41	0.22	0.39	0.56	0.47	0.36	0.25	0.15	0.22	0.18	0.19	0.14	0.401666667	0.188333333
gene15186	LOC101800457	collagen alpha-1(I) chain	2.89	1.530900591	1.36E-06	1.45E-05	yes	up	53.23	23.53	66.76	86.8	38.58	20.28	12.55	29.91	15.19	12.6	11.26	24.36	48.19666667	17.645
gene1519	EBNA1BP2	EBNA1 binding protein 2	2.338	1.225505211	3.75E-14	1.83E-12	yes	up	41.15	43.89	60.01	34.2	43.61	37.07	15.34	10.37	20	14.92	13.5	16.82	43.32166667	15.15833333
gene15193	ZBTB10	zinc finger and BTB domain containing 10	1.226	0.293399696	0.033209067	0.082517586	yes	up	6.87	7.21	5.52	7.38	6.55	5.84	6.1	3.86	5	3.82	4.3	3.86	6.561666667	4.49
gene15198	LOC101801992	serpin B11, transcript variant X1	0.537	-0.898312903	0.019184023	0.05344094	yes	down	0.38	0.18	0.35	0.71	0.26	0.2	0.79	0.26	0.46	0.53	0.63	0.5	0.346666667	0.528333333
gene1520	CFAP57	cilia and flagella associated protein 57, transcript variant X1	2.605	1.381437421	8.29E-10	1.85E-08	yes	up	2.22	2.41	3.08	1.87	1.88	1.17	0.99	0.65	1.04	0.38	0.41	0.57	2.105	0.673333333
gene1521	TMEM125	transmembrane protein 125, transcript variant X3	6.963	2.799719243	1.78E-10	4.59E-09	yes	up	1.53	0.65	1.03	1.48	0.47	0.44	0.12	0.07	0.24	0.07	0.09	0.1	0.933333333	0.115
gene15214	LZTS1	leucine zipper tumor suppressor 1	3.82	1.933741663	1.03E-05	8.64E-05	yes	up	2.22	2.04	2.65	6.5	0.77	1.02	0.41	0.7	0.42	0.35	0.37	0.89	2.533333333	0.523333333
gene15217	MAK16	MAK16 homolog	1.419	0.50475956	0.00047832	0.002449877	yes	up	49.8	47.33	74.9	51.11	45.35	46.47	29.17	30.36	27.62	27.99	33.97	29.76	52.49333333	29.81166667
gene15219	RNF122	ring finger protein 122	0.635	-0.655953883	0.020573367	0.056414896	yes	down	6.38	7.2	5.2	4.22	4.05	4.09	7.96	7.39	6.15	6.55	5.65	5.35	5.19	6.508333333
gene15220	DUSP26	dual specificity phosphatase 26, transcript variant X2	2.114	1.079973551	0.03430411	0.084609742	yes	up	0.45	0.71	0.36	0.79	1.33	0.7	0.3	0.28	0.33	0.23	0.07	0.51	0.723333333	0.286666667
gene15229	SENP5	SUMO1/sentrin specific peptidase 5, transcript variant X1	1.286	0.362412913	0.001240289	0.005510395	yes	up	19.07	24.33	25.68	17.12	25.34	18.19	13.48	11.47	13.29	13.35	12.11	11.84	21.62166667	12.59
gene15230	LOC110353629	uncharacterized LOC110353629	2.043	1.030907993	0.029835382	0.075664718	yes	up	0.49	1.12	2.1	1.55	1.85	0.93	0.32	0.61	0.59	0.51	0.38	0.72	1.34	0.521666667
gene15233	AHSG	alpha 2-HS glycoprotein	0.166	-2.594330945	1.16E-19	1.21E-17	yes	down	1358.7	1573.4	682.86	875.8	1586.24	1491.07	5502.87	10409.1	6632.84	6212.79	5266.46	4201.23	1261.345	6370.881667
gene15234	FETUB	fetuin B	0.583	-0.778159028	3.19E-06	3.06E-05	yes	down	450.96	620.99	655.06	449.66	538.65	536.9	786.52	1006.34	831.02	676.17	738.49	540.51	542.0366667	763.175
gene15236	HRG	histidine rich glycoprotein	0.539	-0.890939011	0.001021994	0.004674899	yes	down	892.19	1428.01	867.63	520.88	871.68	970.22	1700.74	2333.48	1296.43	841.71	1543.09	867.72	925.1016667	1430.528333
gene15237	KNG1	kininogen 1	0.552	-0.857604551	2.60E-06	2.55E-05	yes	down	380.6	617.04	684.24	331.65	554.31	430.39	1015.09	793.11	932.87	548.01	726.15	497.19	499.705	752.07
gene15238	EIF4A2	eukaryotic translation initiation factor 4A2, transcript variant X1	0.468	-1.095143125	1.83E-17	1.43E-15	yes	down	355.91	459.51	350.16	451	306.87	269.21	806.04	618.91	673.25	460.78	695.11	661.23	365.4433333	652.5533333
gene15239	RFC4	replication factor C subunit 4	2.137	1.095383345	3.39E-06	3.23E-05	yes	up	6.84	7.75	17.08	9.75	8.89	6.43	3.08	2.06	4.41	3.87	4.18	3.54	9.456666667	3.523333333
gene1524	CDC20	cell division cycle 20	2.715	1.441207727	1.12E-06	1.22E-05	yes	up	8.42	6.9	16.18	5.65	5.95	2.69	2.23	1.35	2.2	2.22	3.08	2.13	7.631666667	2.201666667
gene15243	LAMP3	lysosomal associated membrane protein 3	0.667	-0.58409436	0.008390965	0.027293417	yes	down	0.81	1.58	1.38	1.08	1.68	0.89	2.36	1.22	1.5	0.95	1.16	2.04	1.236666667	1.538333333
gene15244	MCCC1	methylcrotonoyl-CoA carboxylase 1	0.657	-0.607123117	0.001500036	0.00645689	yes	down	3.36	4.15	3.38	3.64	2.66	3.13	6.62	4.91	5.1	3	3.98	2.5	3.386666667	4.351666667
gene15246	ATP11B	ATPase phospholipid transporting 11B (putative)	0.743	-0.429243132	0.001319248	0.005794939	yes	down	4.95	5.19	3.94	4.9	4.2	3.22	6.17	5.06	6.94	3.54	5.07	4.84	4.4	5.27
gene1525	ELOVL1	ELOVL fatty acid elongase 1	0.553	-0.855136304	0.00229617	0.009200677	yes	down	28.63	54.36	46.07	54.42	18.2	19.2	51.74	77.9	43.63	29.1	68.18	45.16	36.81333333	52.61833333
gene15254	FXR1	FMR1 autosomal homolog 1, transcript variant X2	0.665	-0.587596503	2.65E-05	0.000199241	yes	down	12.41	12.29	13.86	10.91	10.3	7.72	18.11	11.81	19.69	9.34	13.04	12.37	11.24833333	14.06
gene15258	TTC14	tetratricopeptide repeat domain 14	0.512	-0.965561911	0.001477534	0.006371477	yes	down	2.07	1.74	2.18	2.84	4.1	1.22	3.62	1.93	5.77	2.76	2.71	6.01	2.358333333	3.8
gene1526	MED8	mediator complex subunit 8	1.615	0.691515267	2.68E-05	0.000200728	yes	up	40.59	36.78	41.26	32.54	31.9	22.45	15.38	16.23	21.28	20.4	14.47	14.99	34.25333333	17.125
gene15261	USP13	ubiquitin specific peptidase 13 (isopeptidase T-3)	0.436	-1.198287642	0.004752529	0.017017961	yes	down	0.02	0.12	0.09	0.13	0.1	0.12	0.38	0.14	0.22	0.12	0.09	0.19	0.096666667	0.19
gene15262	NDUFB5	NADH:ubiquinone oxidoreductase subunit B5	0.557	-0.844285182	1.07E-06	1.17E-05	yes	down	78.23	100.49	92.27	58.52	95.42	77.3	116.43	92.59	140.16	135.65	126.73	136.47	83.705	124.6716667
gene15263	MRPL47	mitochondrial ribosomal protein L47	1.354	0.436927894	0.020745267	0.056770285	yes	up	43.25	43.73	50.05	32.73	48.2	45.09	25.89	18.42	39.52	24.42	21.88	31.07	43.84166667	26.86666667
gene15264	ACTL6A	actin like 6A	1.234	0.303273893	0.038135658	0.092054459	yes	up	5.85	7.41	8.54	7.9	5.39	4.2	4.64	3.42	5.05	3.81	4.97	3.95	6.548333333	4.306666667
gene15265	GNB4	G protein subunit beta 4	0.571	-0.807292898	3.59E-06	3.40E-05	yes	down	4.96	9.37	7.65	6.51	4.54	4.83	13.81	8.59	10.82	5.76	8.84	7.21	6.31	9.171666667
gene15266	MFN1	mitofusin 1	0.724	-0.465380663	0.001552579	0.006647241	yes	down	7.64	11.28	13.45	9.37	10.15	8.17	14.31	12.13	14.48	6.77	10.56	10.45	10.01	11.45
gene1527	SZT2	SZT2, KICSTOR complex subunit	0.697	-0.521391327	0.00598336	0.020624016	yes	down	3.35	3.96	4.42	5.45	2.69	2.1	5.51	6.78	3.83	3.44	3.97	3.32	3.661666667	4.475
gene15280	TBL1XR1	transducin beta like 1 X-linked receptor 1, transcript variant X1	1.403	0.488414014	0.000294088	0.001607033	yes	up	4.24	4.13	5.13	4.99	4.92	2.83	3.48	2.7	2.43	2.44	2.16	2.08	4.373333333	2.548333333
gene15284	TMEM41B	transmembrane protein 41B	0.62	-0.690406133	3.30E-05	0.000241433	yes	down	9.4	12.29	11.87	8.15	12.65	10.19	16.74	9.58	20.49	11.95	13.8	14.34	10.75833333	14.48333333
gene15285	DENND5A	DENN domain containing 5A	0.771	-0.374645697	0.017838084	0.050325379	yes	down	1.23	1.61	1.7	1.95	1.62	0.96	2.59	1.42	2.33	1.41	2.45	1.32	1.511666667	1.92
gene15286	SCUBE2	signal peptide, CUB domain and EGF like domain containing 2	1.649	0.721605439	0.024375124	0.064407492	yes	up	0.59	0.4	0.39	0.34	0.5	0.18	0.19	0.17	0.17	0.1	0.3	0.27	0.4	0.2
gene15289	CUNH11orf16	chromosome unknown C11orf16 homolog, transcript variant X3	0.378	-1.403437692	0.047193377	0.108925861	yes	down	0.06	0.02	0.06	0.02	0.05	0.03	0.1	0	0.12	0.07	0.09	0.13	0.04	0.085
gene15290	AKIP1	A-kinase interacting protein 1	1.797	0.845609024	0.016400113	0.047015839	yes	up	8.08	4.18	5.87	6.76	4.79	5.67	2.92	0.89	1.55	3.38	4.43	2.77	5.891666667	2.656666667
gene15297	BORCS8	BLOC-1 related complex subunit 8	1.341	0.42350263	0.014345208	0.042201975	yes	up	18.17	19.21	20.74	16.98	17.96	17.96	9.36	10.04	14.19	12.13	8.62	13.39	18.50333333	11.28833333
gene153	DNAJC15	DnaJ heat shock protein family (Hsp40) member C15	2.516	1.33110863	2.28E-05	0.000174908	yes	up	16.12	10.27	8.92	9.47	9.84	6.25	2.8	2.92	2.19	3.2	6.11	2.36	10.145	3.263333333
gene15302	TM6SF2	transmembrane 6 superfamily member 2	0.652	-0.616815872	0.002305256	0.009234514	yes	down	49.96	44.14	53.15	34	44.56	40.55	51.29	76.28	40.89	60.51	53.99	47.39	44.39333333	55.05833333
gene15304	MAU2	MAU2 sister chromatid cohesion factor	0.725	-0.464934565	0.000767273	0.003661164	yes	down	8.23	7.32	8	7.86	6.81	6.96	9.78	7.95	8.66	4.79	6.5	5.55	7.53	7.205
gene15308	POFUT2	protein O-fucosyltransferase 2	0.744	-0.425674974	3.37E-05	0.000245962	yes	down	7.9	8.47	9.7	9.88	9	6.36	10.54	10.02	10.63	7.61	8.68	8.83	8.551666667	9.385
gene15309	MCM3AP	minichromosome maintenance complex component 3 associated protein	0.779	-0.360546601	0.011824529	0.036155095	yes	down	5.01	5.37	4.88	5.18	4.22	3.56	6.55	5.66	6.26	3.39	4.64	3.71	4.703333333	5.035
gene1531	FAM172A	family with sequence similarity 172 member A	0.61	-0.713231586	0.025126735	0.066041512	yes	down	1.5	1.05	1.84	3.25	1.52	2.08	4.48	1.78	2.67	1.9	3.18	1.53	1.873333333	2.59
gene1533	LOC101797144	uncharacterized LOC101797144	1.503	0.587798305	0.045599008	0.105909036	yes	up	8.19	10.05	17.03	12.79	9.57	8.87	6.15	9.98	4.43	6.97	2.19	5.22	11.08333333	5.823333333
gene15342	FTCD	formimidoyltransferase cyclodeaminase	2.649	1.40539661	2.34E-09	4.79E-08	yes	up	436.06	317.11	368.91	252.41	266.19	248.84	67.06	142.78	76.12	79.41	110.65	95.88	314.92	95.31666667
gene15343	COL6A2	collagen type VI alpha 2 chain, transcript variant X1	1.862	0.896756819	4.04E-05	0.000288475	yes	up	31.13	18.32	44.56	42.11	26.96	19.48	18.48	14.3	10.77	9.14	11.03	16.47	30.42666667	13.365
gene15345	COL6A1	collagen type VI alpha 1 chain	1.483	0.568673184	0.015177473	0.044225078	yes	up	20.87	12.82	24.65	28	20.39	11.59	12.38	14.9	8.73	7.35	7.73	13.68	19.72	10.795
gene15346	PCBP3	poly(rC) binding protein 3, transcript variant X1	13.403	3.744461472	6.92E-13	2.65E-11	yes	up	3.58	1.29	1.44	4.73	1.07	1.62	0.19	0.16	0.09	0.24	0.1	0.03	2.288333333	0.135
gene15348	SLC19A1	solute carrier family 19 member 1	0.684	-0.547837143	0.001730651	0.007287758	yes	down	54.78	87.04	69.81	63.57	49.77	53.52	78.2	133.46	83.08	73.76	73.35	71.17	63.08166667	85.50333333
gene1535	NCL	nucleolin	0.46	-1.120271641	1.81E-24	3.48E-22	yes	down	247.43	316.68	409.25	280.79	237.67	205.77	619.32	498.09	598.19	384.59	465.37	482.94	282.9316667	508.0833333
gene15368	INF2	inverted formin, FH2 and WH2 domain containing	0.148	-2.755552499	0.000208681	0.001195811	yes	down	0	0.19	0.13	0.07	0.13	0	0.95	0.22	0.71	0.41	0.29	0.26	0.086666667	0.473333333
gene15369	LOC101799876	inverted formin-2-like	0.662	-0.594363722	0.005740409	0.019920314	yes	down	1.81	4.22	3.29	3.61	4.17	2.56	6.63	2.85	4.39	4.2	2.58	4.01	3.276666667	4.11
gene1537	B3GNT7	UDP-GlcNAc:betaGal beta-1,3-N-acetylglucosaminyltransferase 7	11.561	3.531201168	2.45E-13	1.04E-11	yes	up	2.22	2.37	1.88	4.26	1.26	0.94	0.08	0.18	0.18	0.21	0	0.24	2.155	0.148333333
gene15372	SIVA1	SIVA1 apoptosis inducing factor	1.386	0.471207383	0.024320733	0.064334716	yes	up	58.06	44.96	35.2	53.06	51.66	44.08	27.9	22.87	24.46	34.22	26.71	31.74	47.83666667	27.98333333
gene15373	AKT1	AKT serine/threonine kinase 1	0.611	-0.711874908	6.02E-06	5.36E-05	yes	down	5.19	8.04	5.63	5.96	5.27	3.5	11.03	7.37	8.33	6	7.3	5.37	5.598333333	7.566666667
gene15377	CEP170B	centrosomal protein 170B, transcript variant X1	1.383	0.467768332	0.011682817	0.03578267	yes	up	0.92	1	1.25	1.1	0.73	0.53	0.83	0.56	0.66	0.39	0.42	0.42	0.921666667	0.546666667
gene15381	MYCT1	MYC target 1	0.687	-0.541829257	0.009058	0.02895217	yes	down	0.97	1	0.83	1.18	1.12	0.82	1.47	0.78	1.24	1	1.52	1.17	0.986666667	1.196666667
gene15392	UBE3D	ubiquitin protein ligase E3D	1.86	0.895354356	0.00070421	0.003396318	yes	up	4.52	6.28	12.48	2.4	5.65	10.81	2.04	3.21	1.78	2.33	1.33	4.17	7.023333333	2.476666667
gene15396	PGM3	phosphoglucomutase 3	1.271	0.34597534	0.039676859	0.094882601	yes	up	4.98	4.52	5.78	3.95	4.58	2.93	4.16	2.81	3.77	2.21	2.63	1.91	4.456666667	2.915
gene15397	ME1	malic enzyme 1, transcript variant X1	1.838	0.877933204	1.67E-07	2.19E-06	yes	up	28.08	30.76	49.48	38.13	35.52	19.78	19.18	9.54	18.27	12.01	13.19	16.93	33.625	14.85333333
gene15399	LOC101804042	uncharacterized LOC101804042, transcript variant X4	5.095	2.349099164	0.001622218	0.006908361	yes	up	0.8	0.85	1.98	3.54	0.15	0.21	0.57	0.12	0.3	0.1	0.12	0.11	1.255	0.22
gene1540	PSMD1	proteasome 26S subunit, non-ATPase 1	0.71	-0.494298196	1.72E-05	0.000136583	yes	down	52.5	62.92	76.44	56.61	45.71	38.4	63.51	59.54	70.17	54.05	69.34	56.69	55.43	62.21666667
gene15401	SNAP91	synaptosome associated protein 91, transcript variant X6	3.553	1.82896454	5.43E-08	8.16E-07	yes	up	4.9	3.42	4.75	7.01	2.84	1.63	1.35	0.33	1.4	0.59	0.7	1.09	4.091666667	0.91
gene15407	LCP1	lymphocyte cytosolic protein 1, transcript variant X1	0.72	-0.473369436	0.013341474	0.039860843	yes	down	16.07	29.64	21.32	19.9	31.5	21.15	41.94	18.88	25.68	25.58	21.03	25.53	23.26333333	26.44
gene15408	CPB2	carboxypeptidase B2	0.723	-0.467821345	0.010892136	0.033727384	yes	down	42.11	60.32	46.34	31.83	48.16	44.74	44.3	50.43	63.6	53.84	55.99	42.13	45.58333333	51.715
gene15411	LYRM7	LYR motif containing 7	1.825	0.86815373	0.005922061	0.020438883	yes	up	11.79	5.92	6.5	11.98	7.4	5.14	4.11	1.07	4.24	4.31	4.47	3.66	8.121666667	3.643333333
gene15413	SPTLC1	serine palmitoyltransferase long chain base subunit 1	0.316	-1.663453166	2.37E-06	2.36E-05	yes	down	0.79	0.89	0.53	1.12	0.53	0.43	4.03	1.57	2.68	0.88	1.82	0.7	0.715	1.946666667
gene15415	ROR2	receptor tyrosine kinase like orphan receptor 2	0.138	-2.853496966	2.59E-06	2.55E-05	yes	down	0.04	0.48	0.18	0.12	0.04	0.08	1.64	0.91	1.18	0.04	0.69	1.03	0.156666667	0.915
gene15419	REEP1	receptor accessory protein 1, transcript variant X1	0.561	-0.833736132	0.001753761	0.007366002	yes	down	0.43	0.68	0.38	0.76	0.57	0.61	1.43	0.68	1.04	0.79	0.86	0.85	0.571666667	0.941666667
gene15421	LOC101794084	MICOS complex subunit MIC60, transcript variant X1	0.636	-0.651827449	0.003123414	0.011886005	yes	down	25.2	44.79	52.78	34.72	27.11	25.21	58.11	65.91	40.48	25.94	44.86	30.52	34.96833333	44.30333333
gene15423	LOC101794560	uncharacterized LOC101794560	1.937	0.954123484	0.000188336	0.001095349	yes	up	12.81	9.02	6.01	9.75	8.77	9.18	3.22	2.23	5.74	4.3	4.88	3.66	9.256666667	4.005
gene15424	LOC101794385	AP-3 complex subunit beta-1	1.699	0.764468107	2.07E-05	0.000160874	yes	up	27.06	19.45	22.56	26.66	20.52	18.49	11.66	6.88	15.24	10.37	9.86	11.63	22.45666667	10.94
gene15433	GABRB3	gamma-aminobutyric acid type A receptor beta3 subunit, transcript variant X1	0.075	-3.727870387	3.34E-07	4.11E-06	yes	down	0.05	0.05	0.05	0	0.1	0.05	0.87	0.62	0.29	0.33	0.64	0.58	0.05	0.555
gene15438	HERC2	HECT and RLD domain containing E3 ubiquitin protein ligase 2, transcript variant X1	0.549	-0.864343104	7.78E-06	6.74E-05	yes	down	1.51	2.4	2.18	2.4	1.96	1.39	5.25	2.17	4.35	1.97	2.39	2.15	1.973333333	3.046666667
gene15439	NIPA1	non imprinted in Prader-Willi/Angelman syndrome 1	0.573	-0.803646386	0.008754664	0.028227242	yes	down	0.91	0.92	0.59	0.8	0.48	0.34	1.61	0.97	1.33	0.37	1.13	0.54	0.673333333	0.991666667
gene1544	IQCG	IQ motif containing G	4.322	2.111599139	0.002341665	0.009356899	yes	up	1.57	1.41	2.82	0.61	0.91	0.29	0.05	0.06	0.17	0.77	0.23	0	1.268333333	0.213333333
gene15440	NIPA2	non imprinted in Prader-Willi/Angelman syndrome 2, transcript variant X1	0.629	-0.669464362	1.25E-06	1.34E-05	yes	down	31.6	33.02	33.48	30.27	31.45	33.95	49.7	31.68	53.24	38.46	43.46	39.16	32.295	42.61666667
gene15446	EPHA4	EPH receptor A4	4.449	2.153592401	3.22E-09	6.35E-08	yes	up	1.79	1.82	1.59	4.63	1.33	0.98	0.71	0.45	0.48	0.26	0.12	0.32	2.023333333	0.39
gene15447	VRK3	vaccinia related kinase 3	1.272	0.347486732	0.026267874	0.068489884	yes	up	48.05	45.98	47.83	41.12	44.35	37.4	22.73	27.78	28.52	31.25	30.27	26.65	44.12166667	27.86666667
gene15448	CCNF	cyclin F	1.582	0.662107659	0.001454227	0.00628228	yes	up	1.35	1.81	2.8	1.78	1.5	0.98	1.38	0.82	0.95	0.6	0.81	0.72	1.703333333	0.88
gene1545	LRCH3	leucine rich repeats and calponin homology domain containing 3	0.474	-1.07738462	0.012252714	0.037171824	yes	down	0.3	0.5	0.33	0.56	0.08	0.14	0.95	0.88	0.39	0.27	0.4	0.41	0.318333333	0.55
gene15455	PDE10A	phosphodiesterase 10A, transcript variant X1	3.269	1.708628898	0.046700476	0.107892132	yes	up	0.11	0.02	0.12	0.34	0.02	0.07	0.01	0.03	0.12	0	0	0.02	0.113333333	0.03
gene15466	QKI	QKI, KH domain containing RNA binding	0.536	-0.89857849	3.85E-09	7.49E-08	yes	down	7.8	10.7	6.78	7.54	8.27	7.27	17.19	10.57	15.2	8.22	10.18	11.86	8.06	12.20333333
gene15467	LOC101801592	uncharacterized LOC101801592	2.29	1.19549861	0.004678593	0.016784852	yes	up	0.4	0.33	0.25	0.32	0.71	0.28	0.15	0.14	0.17	0.26	0.04	0.06	0.381666667	0.136666667
gene1547	RUBCN	RUN and cysteine rich domain containing beclin 1 interacting protein, transcript variant X1	0.546	-0.872392165	0.004781437	0.017095927	yes	down	0.56	1.09	1.09	0.89	0.34	0.39	1.18	2.32	0.95	0.81	0.95	0.94	0.726666667	1.191666667
gene15470	PACRG	parkin coregulated	29.211	4.868453012	2.04E-11	6.15E-10	yes	up	1.82	2.24	0.8	0.35	4.08	1.35	0.03	0.04	0.07	0.11	0	0.03	1.773333333	0.046666667
gene15485	MTRR	5-methyltetrahydrofolate-homocysteine methyltransferase reductase, transcript variant X1	0.671	-0.574975624	0.001376925	0.005991845	yes	down	3.82	4.28	2.41	3.79	2.77	1.89	4.57	4.09	4.3	3.26	3.15	3.82	3.16	3.865
gene15489	ADCY2	adenylate cyclase 2	0.314	-1.672145275	7.03E-07	8.03E-06	yes	down	0.07	0.14	0.15	0.18	0.09	0.08	0.53	0.21	0.46	0.16	0.29	0.22	0.118333333	0.311666667
gene1549	LOC106018780	mucin-7-like, transcript variant X1	3.292	1.718932222	1.50E-11	4.63E-10	yes	up	6.81	9.72	11.56	8.02	8.66	3.69	2.63	1.48	2	2.19	0.99	1.98	8.076666667	1.878333333
gene15494	KCNT2	potassium sodium-activated channel subfamily T member 2, transcript variant X1	0.654	-0.612918923	0.00100127	0.004597655	yes	down	0.53	0.89	0.94	0.6	0.86	0.8	1.43	0.88	1.25	0.89	0.82	0.68	0.77	0.991666667
gene15496	LOC101804106	complement factor H	0.155	-2.693210033	1.78E-16	1.25E-14	yes	down	9.62	37.2	21.17	16.52	27.48	28.3	176.25	229.57	113.98	69.51	101.19	73.05	23.38166667	127.2583333
gene15497	LOC101803713	coagulation factor XIII B chain	0.252	-1.988210018	1.17E-15	7.20E-14	yes	down	24	32.39	43.23	40.18	47.29	57.25	119.83	106.41	172.3	132.24	158.32	167.06	40.72333333	142.6933333
gene1550	LOC106018720	mucin-4-like	47.861	5.580789766	7.01E-08	1.02E-06	yes	up	1.45	1.24	4.26	0.27	0.41	0.2	0	0.07	0	0	0	0.07	1.305	0.023333333
gene15501	LOC101804575	uncharacterized LOC101804575	0.715	-0.483319067	5.93E-06	5.30E-05	yes	down	28.71	41.67	34.75	33.56	29.53	27.27	41.92	36.96	44.82	28.31	35.78	37.71	32.58166667	37.58333333
gene15503	C8B	complement C8 beta chain, transcript variant X1	0.502	-0.994164997	4.17E-05	0.000296411	yes	down	18.01	65.63	34.48	32.11	33.39	34.49	73.73	81.82	76.14	50.16	71.01	41.74	36.35166667	65.76666667
gene15505	TERT	telomerase reverse transcriptase	5.073	2.342944273	0.022032225	0.059518469	yes	up	0.08	0.03	0.03	0.3	0.07	0.03	0	0.02	0.05	0	0	0.02	0.09	0.015
gene15509	CCDC127	coiled-coil domain containing 127	0.578	-0.791127837	0.0039606	0.014540743	yes	down	0.74	2.04	1.28	1.35	1.56	0.4	2.34	1.98	1.79	1.11	1.63	1.46	1.228333333	1.718333333
gene15510	SDHA	succinate dehydrogenase complex flavoprotein subunit A	0.668	-0.582800558	8.64E-05	0.000556261	yes	down	35.6	59.22	50.53	43.68	36.38	34.93	75.9	53.36	70.57	37.32	47.57	40	43.39	54.12
gene15512	CHMP5	charged multivesicular body protein 5	1.481	0.566446384	0.000284517	0.001560072	yes	up	23.48	26.62	32.55	28.74	28.27	27.23	18.23	9.46	20.04	14.69	16.09	14.77	27.815	15.54666667
gene15515	LOC101789676	poly(rC)-binding protein 3, transcript variant X5	1.354	0.437097334	0.03912432	0.093842233	yes	up	2.53	2.15	2.95	2.9	2.79	3.3	1.93	1.09	1.7	1.64	1.4	2.12	2.77	1.646666667
gene15517	MOCOS	molybdenum cofactor sulfurase, transcript variant X1	0.234	-2.097009333	8.33E-16	5.26E-14	yes	down	3.21	5.89	4.42	2.33	6.86	3.12	25.93	16.57	17.43	10.69	12.73	8.31	4.305	15.27666667
gene15520	PTPN3	protein tyrosine phosphatase, non-receptor type 3, transcript variant X2	0.541	-0.886891251	1.44E-06	1.52E-05	yes	down	1.26	2.32	0.95	1.15	1.37	1.31	3.16	2.7	2.57	1.7	3.55	2.96	1.393333333	2.773333333
gene15523	PCDH1	protocadherin 1, transcript variant X1	0.635	-0.655233159	0.037363409	0.09058579	yes	down	9.94	11.3	17.74	14.45	6.47	6.99	11.65	29.92	8.92	9.4	9.7	9.74	11.14833333	13.22166667
gene15527	KIAA0141	KIAA0141 ortholog	0.713	-0.488117836	0.048290625	0.110817928	yes	down	8.49	24.06	19.51	13.45	8.66	11.81	22.69	23.1	15.9	10.9	13.14	12.4	14.33	16.355
gene15528	PCDH12	protocadherin 12	1.666	0.73601164	2.59E-05	0.000195733	yes	up	2.58	3.44	3.6	2.69	3.85	2.64	1.66	1.42	1.43	1.86	1.7	1.2	3.133333333	1.545
gene1553	HTATIP2	HIV-1 Tat interactive protein 2	2.572	1.363030765	2.40E-08	3.93E-07	yes	up	40.93	63.36	30.09	72.11	56.88	65.67	18.9	17.06	14.94	15.69	22.64	16.44	54.84	17.61166667
gene15532	DNAJC18	DnaJ heat shock protein family (Hsp40) member C18	0.734	-0.445464378	0.00105515	0.004806683	yes	down	5.99	8.32	8.59	9.62	8.86	7.16	11.88	8.16	8.8	6.73	9.71	8.91	8.09	9.031666667
gene15535	SLC23A1	solute carrier family 23 member 1	1.747	0.805007303	0.010530778	0.032813392	yes	up	7.22	9.38	8.31	5.5	9.18	9.16	6.44	4.77	4.23	1.97	1.1	5.23	8.125	3.956666667
gene15542	HSPA9	heat shock protein family A (Hsp70) member 9	0.715	-0.483124001	0.000591972	0.002941851	yes	down	163.79	234.8	217	161.52	155.49	177.04	257.64	239.31	201.49	157.7	219.53	204.99	184.94	213.4433333
gene15543	ETF1	eukaryotic translation termination factor 1	0.663	-0.592491107	4.32E-06	4.00E-05	yes	down	23.52	39.49	31.72	25.74	27.15	24.24	47.16	32.82	41.15	24.84	33.22	35.89	28.64333333	35.84666667
gene15544	FBXW11	F-box and WD repeat domain containing 11, transcript variant X2	0.698	-0.519077812	1.25E-06	1.34E-05	yes	down	4.57	5.61	5.29	4.33	4.91	4.09	7.09	4.68	6.88	4.67	5.39	5.42	4.8	5.688333333
gene1555	LOC101803604	regulator of G protein signaling 5	1.338	0.420435195	0.034647139	0.085280245	yes	up	55.25	50.18	41.4	49.77	46.09	34.15	35.58	29.92	25.42	18.19	20.02	42.4	46.14	28.58833333
gene15556	KCNMB1	potassium calcium-activated channel subfamily M regulatory beta subunit 1, transcript variant X2	2.022	1.015480899	0.031418898	0.078832372	yes	up	2.67	2.01	2.43	8.62	1.37	1.83	0.54	1.9	1.28	0.95	0.63	2.03	3.155	1.221666667
gene15561	DOCK2	dedicator of cytokinesis 2	0.611	-0.710579551	0.002386703	0.009492014	yes	down	0.39	0.75	0.75	0.53	0.75	0.44	1.27	0.37	0.81	0.74	0.83	0.86	0.601666667	0.813333333
gene15573	ORC4	origin recognition complex subunit 4	1.544	0.62666762	3.27E-05	0.000239851	yes	up	9.88	14.21	19.9	13.05	12	5.27	8.07	6.43	7.17	6.37	5.04	7.05	12.385	6.688333333
gene15575	ACVR2A	activin A receptor type 2A, transcript variant X1	0.688	-0.538687137	1.96E-05	0.00015299	yes	down	5.39	7.5	6.44	7.35	5.9	4.37	10.32	7.64	7.72	5.85	6.52	6.33	6.158333333	7.396666667
gene15576	HMGA2	high mobility group AT-hook 2	2.033	1.023609423	0.000115731	0.000719973	yes	up	7.51	9.1	11.79	6.23	10.86	4.6	1.64	3.13	4.91	2.84	3.64	3.84	8.348333333	3.333333333
gene15578	LOC106018782	uncharacterized LOC106018782	0.389	-1.362199286	6.16E-05	0.00041564	yes	down	0.32	1	0.63	0.63	1.24	0.9	0.9	1.66	2.38	1.31	1.23	2.12	0.786666667	1.6
gene15585	SFXN5	sideroflexin 5, transcript variant X2	0.267	-1.902632765	4.58E-10	1.09E-08	yes	down	2.58	2.47	3.18	2.7	1.21	1.08	10.01	10.19	5.57	5.57	3.19	5.37	2.203333333	6.65
gene15586	TPST1	tyrosylprotein sulfotransferase 1, transcript variant X5	0.626	-0.674830025	0.002784696	0.010843873	yes	down	4.26	4.57	5.1	5.1	4.71	2.84	8.71	7.74	5.97	5.69	4.16	2.83	4.43	5.85
gene15593	LOC101793725	uncharacterized LOC101793725, transcript variant X1	0.281	-1.832230401	5.09E-08	7.71E-07	yes	down	0.36	0.09	0.24	0.23	0.17	0.07	0.64	0.53	1	0.39	0.49	0.41	0.193333333	0.576666667
gene15594	NCBP3	nuclear cap binding subunit 3	1.415	0.500555992	0.001287596	0.0056802	yes	up	2.97	4.4	4.26	3.12	2.84	3.5	2.21	2.11	2.1	1.52	1.8	2.32	3.515	2.01
gene15595	LOC101793847	uncharacterized LOC101793847, transcript variant X2	2.416	1.272540943	0.00847137	0.027505168	yes	up	2.57	4.07	3.06	0.59	1.37	3.6	0.3	0.62	0.71	0.91	0.81	2.02	2.543333333	0.895
gene15596	CRK	CRK proto-oncogene, adaptor protein, transcript variant X1	0.727	-0.460141276	0.001341911	0.005872953	yes	down	7.02	6.78	6.23	7.19	6.84	4.42	10.72	7.1	8.69	5.34	6.05	6.18	6.413333333	7.346666667
gene1560	RGS1	regulator of G protein signaling 1	0.517	-0.951626718	0.047090023	0.108704761	yes	down	1.42	1.55	2.76	1.77	1.66	0.53	1.85	0.83	1.71	1.65	7.12	1.41	1.615	2.428333333
gene15600	INPP5K	inositol polyphosphate-5-phosphatase K, transcript variant X1	0.504	-0.987993351	0.010971688	0.033937168	yes	down	0.35	0.96	0.6	1.62	0.7	0.67	2.76	1.54	1.35	0.79	1.22	0.53	0.816666667	1.365
gene15601	PITPNA	phosphatidylinositol transfer protein alpha	1.308	0.387524473	0.015553886	0.045047989	yes	up	7.79	8.33	8.04	12.57	7.68	7.19	6.72	4.28	7.39	4.66	5.17	4.66	8.6	5.48
gene15605	RILP	Rab interacting lysosomal protein	0.702	-0.510868686	0.00551518	0.019264272	yes	down	12.2	14.22	12.4	13.31	11.99	7.97	13.86	20.3	12.2	12.43	13.36	10.74	12.015	13.815
gene15611	SERPINF2	serpin family F member 2	0.494	-1.016609504	1.68E-06	1.75E-05	yes	down	373.21	571.87	384.17	388.12	406.09	449.41	842.84	1113.82	646.12	592.54	679.08	465.37	428.8116667	723.295
gene15612	SERPINF1	serpin family F member 1	0.399	-1.326254156	1.36E-15	8.24E-14	yes	down	386.04	607.82	730.35	498.54	577.27	569.93	1002.18	1154.82	1237.95	1213.48	1220.48	1041.39	561.6583333	1145.05
gene15613	SMYD4	SET and MYND domain containing 4	1.309	0.388775147	0.04150508	0.098225273	yes	up	4.57	5.63	8.07	4.99	5.87	4.52	3.39	2.57	5.47	3.91	2.84	2.84	5.608333333	3.503333333
gene15616	DPH1	diphthamide biosynthesis 1	0.298	-1.746812215	6.91E-06	6.09E-05	yes	down	0.57	0.62	1.25	0.53	1.15	0.8	3.27	3.06	2.28	2.05	1.99	0.85	0.82	2.25
gene15618	SMG6	SMG6, nonsense mediated mRNA decay factor	0.674	-0.569506096	0.013367486	0.039921967	yes	down	2.3	3.6	4.09	4.68	2.43	2.05	3.77	6.56	3.29	3.67	3.25	3.54	3.191666667	4.013333333
gene15622	KIF12	kinesin family member 12	6.091	2.606734883	1.29E-08	2.25E-07	yes	up	6.74	5.35	9.24	23.69	3	5.2	1.46	0.79	1.42	0.57	0.56	2.28	8.87	1.18
gene15623	VTN	vitronectin	0.416	-1.266452153	6.87E-07	7.86E-06	yes	down	1505.89	2270.63	1716.63	1586.49	2242.2	2169.02	2913.19	6599.05	3071.8	3679.68	3469.25	2860.87	1915.143333	3765.64
gene15625	SLC46A1	solute carrier family 46 member 1	0.666	-0.586944868	0.000634713	0.003115489	yes	down	4.53	5.72	7.08	5.49	4.35	3.66	5.23	7.24	5.66	6.58	6.26	6.04	5.138333333	6.168333333
gene15628	LOC110353724	band 4.1-like protein 4B, transcript variant X1	0.713	-0.487701642	0.024354755	0.064377333	yes	down	9.54	12.5	9.38	6.67	16.69	10	16.43	11.98	11.76	12.4	10.51	13.74	10.79666667	12.80333333
gene15629	LOC101801218	band 4.1-like protein 4B, transcript variant X1	0.272	-1.879471951	3.02E-09	6.01E-08	yes	down	1.36	2.92	1.9	1.75	2.93	1.19	10.87	10.03	4.64	3.33	4.09	3.68	2.008333333	6.106666667
gene15632	LOC101801402	uncharacterized LOC101801402, transcript variant X1	1.993	0.99514236	0.000376743	0.001985496	yes	up	7.24	5.31	12.66	10.69	9.94	7.13	5.46	2.32	2.04	3.94	2.13	4.96	8.828333333	3.475
gene15636	LOC106018801	uncharacterized LOC106018801, transcript variant X3	0.159	-2.65039536	0.001305138	0.005743487	yes	down	0.05	0.05	0	0	0.03	0.05	0.15	0.19	0.1	0.22	0.03	0.08	0.03	0.128333333
gene15640	ATP2B1	ATPase plasma membrane Ca2+ transporting 1, transcript variant X1	0.757	-0.401180348	0.007764398	0.025667684	yes	down	2.88	3.23	3.28	3.44	3.42	2.2	4.4	2.66	5.12	2.36	3.08	2.77	3.075	3.398333333
gene15642	LOC101805473	polypeptide N-acetylgalactosaminyltransferase 4	0.339	-1.560832329	8.24E-09	1.48E-07	yes	down	0.45	0.64	0.8	0.66	0.63	0.54	1.78	1.2	2.51	0.55	1.89	1.28	0.62	1.535
gene15643	POC1B	POC1 centriolar protein B	0.48	-1.059456396	1.24E-09	2.68E-08	yes	down	1.53	1.62	1.74	1.84	2.17	1.61	2.97	2.81	4.26	2.1	2.91	3.08	1.751666667	3.021666667
gene15645	DUSP6	dual specificity phosphatase 6	1.505	0.58978599	0.014236316	0.04193311	yes	up	1.97	2.29	4.25	5.48	2.94	2.68	2.59	1.52	2.03	1.2	1.88	1.57	3.268333333	1.798333333
gene1565	UCHL5	ubiquitin C-terminal hydrolase L5	1.272	0.347443807	0.018478037	0.05181563	yes	up	10.12	11.74	13.11	9.31	11.23	8.05	7.99	5.07	8.68	7.42	6.33	5.41	10.59333333	6.816666667
gene15662	RCN2	reticulocalbin 2	1.402	0.48771452	0.000274963	0.001515775	yes	up	32.77	33.17	35.99	29.89	29.92	25.52	23.37	15.06	23.72	16.07	22.15	17.71	31.21	19.68
gene15663	PSTPIP1	proline-serine-threonine phosphatase interacting protein 1	0.739	-0.436422299	0.021979688	0.059410035	yes	down	0.75	0.71	1.26	0.98	1.01	0.66	1.55	0.79	0.96	0.91	0.74	1.07	0.895	1.003333333
gene15668	HMG20A	high mobility group 20A, transcript variant X2	0.795	-0.330105385	0.008016069	0.026306101	yes	down	2.55	3.41	3.26	3.28	2.47	1.85	3.97	2.82	2.81	2.34	2.67	2.82	2.803333333	2.905
gene15673	PLXNA1	plexin A1, transcript variant X1	1.856	0.892564222	7.79E-05	0.000508586	yes	up	5.24	6.57	9.23	6.29	3.31	3.11	3.71	3.05	2.57	1.47	2.14	1.86	5.625	2.466666667
gene15686	SLC41A3	solute carrier family 41 member 3, transcript variant X4	0.523	-0.934941376	9.13E-05	0.00058188	yes	down	63.44	74.47	49.81	46.06	87.75	72.68	87.02	117.33	72.3	56.47	84.69	85.5	65.70166667	83.885
gene15689	KLF15	Kruppel like factor 15, transcript variant X1	0.212	-2.241122249	2.38E-12	8.46E-11	yes	down	6.67	8.52	8.38	6.07	6.72	7.15	37.05	55.08	19.01	19.36	30.59	8.72	7.251666667	28.30166667
gene15693	UROC1	urocanate hydratase 1, transcript variant X1	0.439	-1.187806584	2.55E-08	4.14E-07	yes	down	23.43	20.7	41.38	20.97	25.29	13.52	43.13	59.53	39.09	31.63	39.32	36.68	24.215	41.56333333
gene15695	CHCHD4	coiled-coil-helix-coiled-coil-helix domain containing 4	1.272	0.346538713	0.012141086	0.036927471	yes	up	20.67	20.64	22.91	20.39	22.47	15.18	14.45	8.74	14.59	12.92	13.68	14.21	20.37666667	13.09833333
gene1571	SCAF8	SR-related CTD associated factor 8, transcript variant X1	0.678	-0.561255326	0.000538348	0.002705671	yes	down	1.79	2.39	2.63	2.35	1.87	1.22	4.4	2.45	2.99	2.04	1.89	1.92	2.041666667	2.615
gene15719	LOC110353744	uncharacterized LOC110353744	1.77	0.823909899	0.001816893	0.007591243	yes	up	1.32	0.95	0.9	0.91	1	0.9	0.44	0.35	0.38	0.68	0.43	0.49	0.996666667	0.461666667
gene1572	CNKSR3	CNKSR family member 3, transcript variant X2	0.629	-0.668655802	0.028366718	0.072800483	yes	down	2.42	3.63	3.86	4.35	2.16	2.79	8.54	6.55	3.12	2.43	2.87	2.18	3.201666667	4.281666667
gene15721	HGSNAT	heparan-alpha-glucosaminide N-acetyltransferase	0.676	-0.565547427	0.002692194	0.010546503	yes	down	5.74	5.68	6.65	4.77	5.57	3.72	8.71	9.38	5.63	4.37	4.97	6.03	5.355	6.515
gene15722	INTS10	integrator complex subunit 10	1.438	0.524141703	2.15E-05	0.000166031	yes	up	10.02	10.78	12.65	9.61	11.24	7.13	6.88	4.52	7.35	5.55	5.25	5.5	10.23833333	5.841666667
gene15725	CDKL2	cyclin dependent kinase like 2	3.203	1.679286704	9.90E-15	5.25E-13	yes	up	6.58	5.04	7.48	7.17	8.18	7.15	1.93	2.67	2.88	2.01	1.39	3.05	6.933333333	2.321666667
gene15726	RCHY1	ring finger and CHY zinc finger domain containing 1	1.875	0.90688977	4.29E-10	1.03E-08	yes	up	17.34	21.39	16.73	19.47	15.74	13.5	7.01	7.89	9.96	6.86	6.07	7.7	17.36166667	7.581666667
gene15727	PARM1	prostate androgen-regulated mucin-like protein 1	1.568	0.648648211	0.029596277	0.075270771	yes	up	5.67	3.58	7.06	5.31	2.34	4.48	2.76	1.69	1.9	3.45	1.77	3.05	4.74	2.436666667
gene15738	LOC106018839	uncharacterized LOC106018839	3.934	1.975852942	2.36E-08	3.87E-07	yes	up	12.86	11.24	12.03	16.97	6.29	6.38	3.09	2.8	2.19	0.95	4.06	4.57	10.96166667	2.943333333
gene1574	LAMA5	laminin subunit alpha 5, transcript variant X1	2.026	1.018780525	4.99E-06	4.55E-05	yes	up	8.66	5.63	8.47	13.88	5.68	4.18	3.48	2.86	2.95	2.8	3.14	2.77	7.75	3
gene15740	DCTN6	dynactin subunit 6, transcript variant X1	1.505	0.589512694	0.004897972	0.017451834	yes	up	120.08	93.19	104.99	83.35	79.93	102.67	43.19	58.48	44.3	61.4	55.45	57.12	97.36833333	53.32333333
gene15742	FRAS1	Fraser extracellular matrix complex subunit 1	10.689	3.418017118	1.44E-22	2.23E-20	yes	up	5.27	7.89	7.87	11.97	4.29	3.1	0.69	0.47	0.17	0.44	0.33	0.41	6.731666667	0.418333333
gene15745	CNOT6L	CCR4-NOT transcription complex subunit 6 like, transcript variant X1	0.466	-1.101656685	3.97E-08	6.20E-07	yes	down	5.81	7.77	3.64	5.56	5.89	3.9	15.26	10.51	11.28	7.45	7.32	6.98	5.428333333	9.8
gene1576	OSBPL2	oxysterol binding protein like 2, transcript variant X2	1.288	0.365664629	0.009019595	0.028848658	yes	up	7.21	6.61	8.93	6.46	6.15	4.51	4.79	3.58	6.32	3.39	4.09	3.69	6.645	4.31
gene15763	FANCM	Fanconi anemia complementation group M, transcript variant X2	1.206	0.269729445	0.041746989	0.098716524	yes	up	73.5	58.37	73.06	51.47	63.43	53.78	31.16	39.46	37.99	41.97	41.31	43.21	62.26833333	39.18333333
gene15766	MIS18BP1	MIS18 binding protein 1	2.019	1.013969532	0.00346658	0.012958665	yes	up	0.99	1.25	3.92	1.25	1.77	0.53	0.73	0.34	0.87	0.49	0.67	0.7	1.618333333	0.633333333
gene15770	PLEK	pleckstrin	0.748	-0.419703065	0.033215828	0.082520125	yes	down	2.2	3.64	3.12	3.75	3.76	2.88	3.86	2.52	3.11	4.26	3.82	3.49	3.225	3.51
gene15783	ETAA1	ETAA1, ATR kinase activator	1.448	0.533839516	0.017408746	0.049297921	yes	up	1.43	1.63	2.8	1.7	2.38	1.41	1.85	1.13	1.1	0.75	1.06	0.64	1.891666667	1.088333333
gene1579	HRH3	histamine receptor H3	3.473	1.795998435	0.01283604	0.038664099	yes	up	0.31	0.1	0.15	0.52	0.06	0.12	0.06	0	0.09	0.08	0.07	0	0.21	0.05
gene15790	EEF1AKMT2	EEF1A lysine methyltransferase 2, transcript variant X1	1.25	0.322321458	0.045787655	0.106278514	yes	up	14.98	16.26	23.63	10.92	14.78	12.86	11	9.06	10.41	8.9	9.7	11.75	15.57166667	10.13666667
gene15795	OAT	ornithine aminotransferase	0.518	-0.949675699	1.23E-07	1.68E-06	yes	down	28.78	41.94	45.82	26.15	34.2	23.85	106.07	67.38	58.99	36.15	50.36	47.68	33.45666667	61.105
gene15797	TM9SF3	transmembrane 9 superfamily member 3	0.731	-0.452307198	0.003049865	0.01165238	yes	down	13.14	17.44	14.91	13.99	17.02	10.23	17.92	12.59	25.12	11.78	16.06	15.06	14.455	16.42166667
gene15798	PIK3AP1	phosphoinositide-3-kinase adaptor protein 1, transcript variant X1	0.805	-0.313271389	0.011257536	0.034649627	yes	down	8.48	10.32	13.35	9.59	10.49	7.85	13.41	8.63	10.31	7.16	9.11	11.22	10.01333333	9.973333333
gene15804	GBF1	golgi brefeldin A resistant guanine nucleotide exchange factor 1, transcript variant X1	0.664	-0.590135192	0.001122514	0.005061949	yes	down	11.28	14.55	14.51	12.46	9.89	8.97	20.02	20.95	13.63	9.86	14.25	10.03	11.94333333	14.79
gene15807	LOC101800383	transmembrane protein 150A	3.827	1.936096686	7.16E-14	3.37E-12	yes	up	9.95	6.86	13.71	11.83	8.36	6.29	2.98	2.41	1.72	2.11	1.51	1.26	9.5	1.998333333
gene15808	NFKB2	nuclear factor kappa B subunit 2	1.926	0.945791301	4.72E-07	5.65E-06	yes	up	8.16	9.23	10.95	9.43	10.18	7.96	7	2.93	4.18	4.31	2.8	7.66	9.318333333	4.813333333
gene15809	PSD	pleckstrin and Sec7 domain containing	3.846	1.943359888	2.34E-12	8.33E-11	yes	up	1.9	2.94	13.2	2.14	12.22	1.79	21.64	0.31	0.81	2.34	3.32	0.4	5.698333333	4.803333333
gene15811	FBXL15	F-box and leucine rich repeat protein 15	0.348	-1.521278388	0.009044174	0.028920839	yes	down	0.08	1.33	1.25	1.99	0.27	0.43	2.23	4.84	2.06	0.48	1.31	1.19	0.891666667	2.018333333
gene15816	LOC110353763	uncharacterized LOC110353763	8.392	3.069002288	0.016308609	0.046809516	yes	up	1.06	0	0.26	2.27	0.3	0	0.14	0	0	0	0.04	0.04	0.648333333	0.036666667
gene15817	HIF1AN	hypoxia inducible factor 1 alpha subunit inhibitor	0.706	-0.502935127	0.00118868	0.005322048	yes	down	8.39	8.76	7.79	8.66	8.22	7.51	14.05	11.41	9.03	7.95	6.81	9.32	8.221666667	9.761666667
gene15819	SEC31B	SEC31 homolog B, COPII coat complex component, transcript variant X1	0.625	-0.678658978	0.005974513	0.02059846	yes	down	4.65	7.2	5.09	3.85	4	4.22	5.89	11.49	4.79	5.29	5.52	4.87	4.835	6.308333333
gene1582	PSMA7	proteasome subunit alpha 7	1.355	0.438221509	0.006469693	0.021992673	yes	up	87.8	73.28	113.15	71.67	84.79	72.03	49.16	35.9	58.28	56.47	48.69	54	83.78666667	50.41666667
gene15821	SCD	stearoyl-CoA desaturase	5.072	2.34258778	4.44E-14	2.12E-12	yes	up	659.59	675.48	654.36	775.13	369.53	445.93	40.88	63.7	191.61	65.52	136.89	84.48	596.67	97.18
gene15824	LOC101797254	ATP-binding cassette sub-family G member 2-like	0.612	-0.708983194	0.000277801	0.001527905	yes	down	24.54	64.01	46.06	37.83	43.28	44.34	72.07	66.36	53.44	51.92	59.71	46.46	43.34333333	58.32666667
gene15825	BLOC1S2	biogenesis of lysosomal organelles complex 1 subunit 2	2.187	1.128645022	1.43E-05	0.000115446	yes	up	15.21	7.92	13.94	9.57	11.52	9.32	4.34	3.87	2.27	5.7	3.79	4.95	11.24666667	4.153333333
gene15826	LOC101797666	cytochrome P450 2H1	0.187	-2.419127472	6.92E-16	4.42E-14	yes	down	69.71	148.67	103.35	47.11	147.34	164.82	637.8	601.67	630.36	503.14	501.12	298.62	113.5	528.785
gene15827	ALOX5	arachidonate 5-lipoxygenase	0.575	-0.799045946	0.000619956	0.003057553	yes	down	1.05	1.75	1.29	1.82	1.21	1.07	2.89	1.45	1.14	2.09	2.26	1.8	1.365	1.938333333
gene15828	8-Mar	membrane associated ring-CH-type finger 8, transcript variant X3	0.746	-0.422678009	0.019958378	0.055106894	yes	down	1.29	1.64	1.78	1.73	1.72	1.35	2.33	2.19	1.57	1.3	1.64	1.34	1.585	1.728333333
gene15832	FRK	fyn related Src family tyrosine kinase	2.892	1.532000767	4.65E-05	0.000324869	yes	up	2.35	3.9	2.86	2.42	3.53	0.63	1.02	1.26	0.56	0.33	0.9	0.29	2.615	0.726666667
gene15833	NT5DC1	5'-nucleotidase domain containing 1	1.566	0.646691626	0.008448491	0.027451427	yes	up	3.84	3.7	4.14	2.77	2.61	1.34	1.57	1.68	1.65	1.13	2.01	1.46	3.066666667	1.583333333
gene15837	LOC101803387	protein FAM26F	2.735	1.451277951	0.003301036	0.012423822	yes	up	0.46	0.73	0.44	0.64	0.25	0.21	0.19	0	0.14	0.17	0.11	0.19	0.455	0.133333333
gene15842	RWDD1	RWD domain containing 1	1.549	0.631116845	0.000250347	0.00140103	yes	up	5.49	5.53	8.75	5.64	5.33	4.88	2.89	2.09	3.91	3.06	3.63	3.14	5.936666667	3.12
gene15843	ORC5	origin recognition complex subunit 5, transcript variant X7	0.604	-0.72810802	0.016004405	0.046092814	yes	down	1.61	2.3	1.59	0.89	1.57	0.46	2.22	1.73	1.23	2.14	2.45	1.35	1.403333333	1.853333333
gene1585	TAF4	TATA-box binding protein associated factor 4, transcript variant X1	0.718	-0.478936955	0.029402276	0.074843578	yes	down	1.31	1.11	1.32	1.32	1.39	0.59	1.75	0.79	1.65	0.87	1.09	1.23	1.173333333	1.23
gene15853	SRPK2	SRSF protein kinase 2	0.757	-0.40071196	0.019051035	0.053111641	yes	down	3.12	3.53	3.81	4.38	3.3	2.43	5.01	4.57	4.2	3.51	2.49	2.67	3.428333333	3.741666667
gene15854	ELOVL4	ELOVL fatty acid elongase 4	5.357	2.421390149	0.011966973	0.036489749	yes	up	0.26	0.19	0.57	0.48	0.05	0.27	0.23	0	0	0	0.05	0	0.303333333	0.046666667
gene15855	TTK	TTK protein kinase	1.951	0.964345748	0.001834033	0.007653958	yes	up	1.18	1.83	3.23	1.42	1.75	0.47	0.74	0.4	0.96	0.53	0.59	0.8	1.646666667	0.67
gene15856	BCKDHB	branched chain keto acid dehydrogenase E1 subunit beta	0.647	-0.627208994	1.05E-05	8.78E-05	yes	down	23.14	53.52	41.81	31.89	32.21	27.58	44.05	48.44	38.01	36.72	41.52	32.33	35.025	40.17833333
gene15860	SCMH1	sex comb on midleg homolog 1 (Drosophila), transcript variant X1	1.507	0.591950031	0.021988163	0.059421771	yes	up	4.18	3.76	4.51	7.93	2.53	1.99	3.41	2.42	1.74	1.71	1.57	1.95	4.15	2.133333333
gene15861	CTPS1	CTP synthase 1	1.229	0.296920269	0.004815198	0.017199528	yes	up	7.12	8.06	7.85	7.39	6.28	5.15	5.38	4.76	5.36	3.63	4.49	4.44	6.975	4.676666667
gene15864	CITED4	Cbp/p300 interacting transactivator with Glu/Asp rich carboxy-terminal domain 4	0.473	-1.081092005	6.31E-09	1.18E-07	yes	down	28.54	43.71	40.83	32.22	49.58	28.22	71.52	85.61	49.01	51.31	69.07	56.62	37.18333333	63.85666667
gene15865	STX12	syntaxin 12	1.307	0.385737339	0.002611281	0.010274324	yes	up	9.52	10.48	11.08	12.32	11.42	8.41	7.5	5.31	7.52	5.49	6.22	7.82	10.53833333	6.643333333
gene15866	PPP1R8	protein phosphatase 1 regulatory subunit 8	1.244	0.315540731	0.032103263	0.080185651	yes	up	5.06	3.97	5.7	5.63	5.62	3.66	4.56	2.62	3.93	2.45	3.07	3.21	4.94	3.306666667
gene15870	XKR8	XK related 8	1.87	0.902954696	1.44E-06	1.52E-05	yes	up	8.9	7.56	9.62	6.81	7.32	5.82	2.64	3.49	2.96	3.02	3.44	4.2	7.671666667	3.291666667
gene15872	PTAFR	platelet activating factor receptor, transcript variant X2	0.602	-0.732240482	0.000394145	0.002067354	yes	down	1.19	2.53	1.86	1.53	2.41	1.44	3.81	1.88	2.57	1.94	2.18	2.48	1.826666667	2.476666667
gene15874	HNRNPR	heterogeneous nuclear ribonucleoprotein R	0.794	-0.333548712	0.000925385	0.00429863	yes	down	32.59	36.9	44.94	41.64	32.08	25.14	41.21	30.58	43.71	33.39	32.58	37.96	35.54833333	36.57166667
gene15876	LOC106018881	uncharacterized LOC106018881	129.483	7.016620152	1.70E-13	7.45E-12	yes	up	0.53	0.67	0.4	0.18	1.06	0.34	0	0	0	0	0	0	0.53	0
gene15881	TUSC2	tumor suppressor candidate 2	0.76	-0.395433613	0.037900335	0.091632956	yes	down	9.87	13.26	13.4	14.26	8.65	9.32	9.47	21.63	14.2	11.59	12.91	12.5	11.46	13.71666667
gene15882	LOC101800183	hyaluronidase-2	1.44	0.52573007	0.011900629	0.036337739	yes	up	10.76	13.01	16.94	16.46	14.73	12.05	5.8	9.48	5.75	6.87	9.34	9.54	13.99166667	7.796666667
gene15887	RFT1	RFT1 homolog	0.451	-1.148950394	0.00119427	0.005342258	yes	down	0.72	1.17	0.39	0.66	0.55	0.28	1.97	1.35	1.01	0.5	1.39	0.72	0.628333333	1.156666667
gene1589	CDH26	cadherin 26	11.158	3.480018273	0.000298502	0.001625594	yes	up	0.09	0.09	0.08	0.11	0.08	0.03	0	0	0	0.01	0.01	0.01	0.08	0.005
gene15890	LOC106018900	uncharacterized LOC106018900, transcript variant X6	63.376	5.985871568	5.74E-11	1.60E-09	yes	up	0.29	0.2	0.27	0.11	0.11	0.14	0.01	0	0.01	0	0	0	0.186666667	0.003333333
gene15892	LOC106018895	uncharacterized LOC106018895	34.548	5.11052327	9.70E-07	1.08E-05	yes	up	2.12	2.08	4.99	0.2	0.24	4.01	0	0	0	0	0	0	2.273333333	0
gene15897	MUSTN1	musculoskeletal, embryonic nuclear protein 1	5.549	2.472196872	3.77E-11	1.08E-09	yes	up	11.2	8.79	6.52	8.3	5.26	9.22	0.23	2	1.77	1.09	0.72	1.56	8.215	1.228333333
gene15898	ITIH4	inter-alpha-trypsin inhibitor heavy chain family member 4	0.248	-2.011294188	1.44E-10	3.77E-09	yes	down	19.94	82.52	18.24	29.57	52.04	39.88	171.3	112.65	174.23	115.59	104.02	93.08	40.365	128.4783333
gene15899	LOC106018885	uncharacterized LOC106018885, transcript variant X1	0.455	-1.136433863	0.02515456	0.066102562	yes	down	0.78	0.37	0.39	0.08	0.4	0.53	0.74	0.22	1.9	0.72	0.42	0.8	0.425	0.8
gene15900	LOC101797614	inter-alpha-trypsin inhibitor heavy chain H3	0.533	-0.906969806	0.002745307	0.010725348	yes	down	74.46	203.85	121.69	66.58	150.18	106.82	119.29	128.4	387.37	145.78	142.63	200.87	120.5966667	187.39
gene15902	NEK4	NIMA related kinase 4, transcript variant X2	1.746	0.804086067	0.001489286	0.006418303	yes	up	6.06	2.3	3.71	2.96	2.86	2.46	1.8	1.47	1.4	1.28	1.68	2.05	3.391666667	1.613333333
gene15904	SPCS1	signal peptidase complex subunit 1	1.643	0.716134737	0.000120753	0.000747277	yes	up	193.05	184.89	176.35	200.02	188.34	154.92	45.02	45.54	78.11	106.72	73.07	83.08	182.9283333	71.92333333
gene15905	GLT8D1	glycosyltransferase 8 domain containing 1	0.814	-0.296015282	0.028000933	0.07204177	yes	down	24.8	32.16	35.28	23.45	26.72	20.24	25.41	23.06	37.43	23.2	26.73	27	27.10833333	27.13833333
gene15909	NT5DC2	5'-nucleotidase domain containing 2, transcript variant X1	1.935	0.952323167	7.19E-10	1.64E-08	yes	up	40.56	41.74	55.38	46.92	29.65	35.53	22.28	11.7	20.48	15.05	16.57	20.3	41.63	17.73
gene15911	NISCH	nischarin, transcript variant X1	0.701	-0.512301146	0.001288279	0.005681469	yes	down	6.42	8.24	6.62	6.14	6.57	6.31	12.63	6.49	9.64	5.23	7.34	6.57	6.716666667	7.983333333
gene15918	LOC106018887	uncharacterized LOC106018887, transcript variant X11	0.202	-2.307712152	0.001199397	0.005360189	yes	down	0.01	0.03	0	0.04	0	0.04	0.07	0.08	0.08	0.03	0.05	0.11	0.02	0.07
gene15919	DUSP7	dual specificity phosphatase 7	0.395	-1.341296567	7.46E-09	1.35E-07	yes	down	5.79	12.6	8.4	11.99	6.06	6.3	34.81	11.39	17.28	13.51	16.04	15.38	8.523333333	18.06833333
gene15920	LOC101802501	WD repeat-containing protein 7	0.285	-1.810156967	5.41E-08	8.14E-07	yes	down	0.42	1.58	0.87	0.78	0.41	0.53	3.48	3.25	2.04	1.01	1.93	1.49	0.765	2.2
gene15927	GNL2	G protein nucleolar 2	0.806	-0.311985902	0.045915444	0.106540725	yes	down	15.22	15.95	25.07	13.72	15.52	11.75	23.78	12.53	21.75	11.86	15.36	14.71	16.205	16.665
gene15931	ZC3H12A	zinc finger CCCH-type containing 12A	0.428	-1.223668428	0.000172956	0.00101655	yes	down	5.91	5.42	4.76	4.89	4.2	2.86	7.54	18.49	5.24	4.41	11.69	5.14	4.673333333	8.751666667
gene15935	MRPS15	mitochondrial ribosomal protein S15	1.477	0.56315275	0.000867208	0.004078895	yes	up	123.28	93.6	156.37	93.68	107.63	120.04	57.54	63.31	72.24	63.7	54.75	69.16	115.7666667	63.45
gene15936	OSCP1	organic solute carrier partner 1	5.202	2.378942802	2.30E-07	2.93E-06	yes	up	5.78	1.85	7.19	2.13	1.22	1.25	0.23	0	0.27	0.29	0.55	0.25	3.236666667	0.265
gene15937	LSM10	LSM10, U7 small nuclear RNA associated	2.418	1.273723329	0.043233021	0.101462806	yes	up	1.62	0.55	1.81	1.13	0.84	1.34	0.26	1.1	0	0.37	0.16	0.57	1.215	0.41
gene15938	STK40	serine/threonine kinase 40, transcript variant X1	0.517	-0.951074659	1.20E-05	9.92E-05	yes	down	17.2	26.14	21.08	17.48	17.21	10.33	23.29	43.99	30.83	17.37	27.18	26.88	18.24	28.25666667
gene15939	THRAP3	thyroid hormone receptor associated protein 3, transcript variant X2	0.761	-0.39364557	0.01774918	0.050143439	yes	down	6.03	9.04	12.39	9.68	6	6.21	11.86	9.1	10.97	5.86	7.35	7.82	8.225	8.826666667
gene15948	LOC101790434	protein argonaute-4	0.79	-0.340356785	0.039412343	0.094407074	yes	down	2.29	2.14	1.43	2.38	2.26	1.73	2.8	1.95	2.34	1.9	2.04	1.95	2.038333333	2.163333333
gene15959	METTL18	methyltransferase like 18, transcript variant X2	1.443	0.52947186	0.027238728	0.070636941	yes	up	1.82	2.52	2.91	1.73	1.56	2.43	1.33	1.31	1.2	1.69	0.83	0.97	2.161666667	1.221666667
gene15960	CUNH1orf112	chromosome unknown C1orf112 homolog, transcript variant X1	2.106	1.074277527	0.001944509	0.008031085	yes	up	0.51	1.04	1.57	1.23	0.86	0.46	0.36	0.19	0.49	0.24	0.58	0.21	0.945	0.345
gene15966	PSMC5	proteasome 26S subunit, ATPase 5	1.654	0.725788573	7.90E-05	0.000514841	yes	up	183.57	141.91	231.43	164.55	167.78	160.42	62.07	78.03	92.32	98.77	91.07	90.59	174.9433333	85.475
gene15967	LOC101796387	alpha-2-macroglobulin-like protein 1	0.25	-1.999751006	1.16E-10	3.10E-09	yes	down	58.82	162.9	201.3	133.84	155.5	147.03	432.6	808.12	342.91	285.65	243.84	331.01	143.2316667	407.355
gene15968	LOC110353789	uncharacterized LOC110353789, transcript variant X2	0.766	-0.385317579	0.04464566	0.104098388	yes	down	71.61	76.52	50.81	44.69	76.06	62.71	69.04	81.3	66.94	62.79	65.69	65.19	63.73333333	68.49166667
gene15969	LOC101796567	uncharacterized LOC101796567	0.432	-1.212301921	0.047934855	0.110161097	yes	down	51.81	19.43	19.63	55.14	44.93	11.7	20.93	37.39	26.48	133.02	81.38	34.36	33.77333333	55.59333333
gene15972	SFPQ	splicing factor proline and glutamine rich	1.255	0.327957486	0.014690562	0.043068151	yes	up	32.49	30.2	50.99	32.01	29.84	21.26	23.79	19.49	24.25	17.75	20.17	24.15	32.79833333	21.6
gene15973	DLGAP3	DLG associated protein 3	15.443	3.948845802	0.002288825	0.009184047	yes	up	0.1	0.14	0.25	0.08	0	0.05	0	0	0	0	0	0	0.103333333	0
gene15974	SMIM12	small integral membrane protein 12	1.69	0.757284497	4.68E-05	0.000326391	yes	up	29.5	26.48	26.49	21.06	23.92	21.67	9.7	14.46	10.49	10.43	13.98	12.69	24.85333333	11.95833333
gene15980	CSMD2	CUB and Sushi multiple domains 2	0.035	-4.83573136	1.48E-07	1.98E-06	yes	down	0	0.03	0.01	0.01	0.01	0.02	0.52	0.61	0.05	0.01	0.43	0.05	0.013333333	0.278333333
gene15990	LOC101800073	cohesin subunit SA-2-like	1.741	0.8002941	1.35E-05	0.000109853	yes	up	3.02	4.58	6.77	3.88	3.75	3.28	1.86	1.72	2.18	1.69	2.1	2.18	4.213333333	1.955
gene15992	GARNL3	GTPase activating Rap/RanGAP domain like 3, transcript variant X1	0.317	-1.657053386	0.02147303	0.058347713	yes	down	0.23	0.09	0	0.11	0.04	0.07	0.53	0.32	0.08	0.09	0.24	0.14	0.09	0.233333333
gene15997	ARHGAP42	Rho GTPase activating protein 42, transcript variant X1	0.319	-1.647406937	0.006487596	0.022034531	yes	down	0.2	0.18	0.09	0.36	0.14	0.04	0.74	0.63	0.78	0.12	0.11	0.32	0.168333333	0.45
gene15998	LOC101801994	RAC-beta serine/threonine-protein kinase	0.649	-0.623603018	0.000879952	0.004128938	yes	down	9.7	17.8	17.25	15.03	13.19	8	19.67	31.02	17.55	18.04	19.66	17.72	13.495	20.61
gene15999	CUNH19orf47	chromosome unknown C19orf47 homolog	1.506	0.591142429	0.001536599	0.006586669	yes	up	9.59	9.21	10.67	9.53	13.7	10.47	7.15	4.91	6.52	5.01	4.55	3.73	10.52833333	5.311666667
gene16	UBE2J2	ubiquitin conjugating enzyme E2 J2	0.792	-0.335763374	0.02442572	0.064481174	yes	down	10.33	13.91	11.64	9.2	13.26	10.34	13.29	9.46	15.57	9.28	11.24	13.4	11.44666667	12.04
gene1600	TUBB1	tubulin beta 1 class VI	0.414	-1.272915007	6.64E-05	0.000443633	yes	down	0.71	0.66	1.46	1.56	1.06	1.98	3.4	1.42	3.74	1.64	2.2	3.13	1.238333333	2.588333333
gene16001	NCDN	neurochondrin	1.369	0.452840029	0.033077332	0.082289808	yes	up	5.32	6.32	8.86	8.87	6.19	5.61	3.81	6.01	3.52	4.34	2.64	3.87	6.861666667	4.031666667
gene16007	PSMF1	proteasome inhibitor subunit 1	0.799	-0.324447828	0.038838465	0.093296676	yes	down	35.25	51.55	54.49	48.29	41.25	24.91	30.56	56.28	44.34	37.41	39.59	41.94	42.62333333	41.68666667
gene1601	CTSZ	cathepsin Z	2.077	1.054444475	8.13E-13	3.04E-11	yes	up	125.76	141.63	120.71	109.08	135.22	119.98	60.01	36.3	64.16	51.59	42.13	48.46	125.3966667	50.44166667
gene16010	SDCBP2	syndecan binding protein 2	4.488	2.16614037	2.20E-05	0.000169715	yes	up	3.49	1.46	1.39	5.39	1.47	0.97	0.6	0.78	0.22	0.55	0.09	0.47	2.361666667	0.451666667
gene16011	FKBP1A	FK506 binding protein 1A, transcript variant X1	1.507	0.59186555	0.004700556	0.016852841	yes	up	116.81	117.42	72.68	98.67	106.94	76.99	47.42	45.36	54.89	73.42	48.77	47.45	98.25166667	52.885
gene16013	NSFL1C	NSFL1 cofactor	1.296	0.374415973	0.021288901	0.057978885	yes	up	84.11	72.83	87.72	60.49	78.64	55.22	39.6	49.59	45.3	42.7	55.86	41.23	73.16833333	45.71333333
gene16015	LOC110351184	class II histocompatibility antigen, B-L beta chain-like	1.446	0.531623259	0.04600642	0.106682953	yes	up	331.77	452.8	413.02	514.34	802.58	366.6	355.78	282.58	241.54	385.88	275.52	282.27	480.185	303.9283333
gene16021	MTMR10	myotubularin related protein 10	0.518	-0.948843485	2.41E-05	0.000183997	yes	down	1.08	2.79	1.56	2.11	1.65	1.22	4.49	3.16	3.13	1.77	2.16	2	1.735	2.785
gene16023	MPHOSPH10	M-phase phosphoprotein 10	1.764	0.81871885	9.33E-06	7.92E-05	yes	up	7.43	10.66	18.86	9.55	11.82	8.41	6.68	4.16	6.46	4.24	3.94	5.43	11.12166667	5.151666667
gene16024	MCEE	methylmalonyl-CoA epimerase	1.737	0.796505557	0.000349914	0.001861176	yes	up	15.01	12.53	14.76	11.02	12.65	11.19	3.43	5.49	6.6	6.62	7.18	7.86	12.86	6.196666667
gene16028	TJP1	tight junction protein 1, transcript variant X1	0.684	-0.547058801	0.000690112	0.003340654	yes	down	5.02	5.51	4.7	6.2	4.29	3.42	9.47	5.75	6.6	3.73	4.95	4.92	4.856666667	5.903333333
gene1603	GNAS	GNAS complex locus	1.223	0.290815925	0.044221437	0.103458048	yes	up	6.93	4.58	5.19	5.41	5.47	4.36	5.4	3.57	3.83	2.95	3.57	3.4	5.323333333	3.786666667
gene16032	LARP6	La ribonucleoprotein domain family member 6, transcript variant X1	2.227	1.155021657	0.001468443	0.006339881	yes	up	0.46	1.22	1.31	1.57	0.96	0.75	0.85	0.14	0.46	0.26	0.19	0.44	1.045	0.39
gene16033	LRRC49	leucine rich repeat containing 49	3.041	1.604441535	0.00018468	0.001076027	yes	up	0.42	0.48	0.75	0.72	0.42	0.16	0.13	0.02	0.26	0.13	0.09	0.15	0.491666667	0.13
gene16037	LOC106018931	uncharacterized LOC106018931	55.829	5.80294273	1.35E-09	2.88E-08	yes	up	2.03	1.11	1	0.5	0.78	0.59	0	0	0	0	0	0.06	1.001666667	0.01
gene16038	CHRFAM7A	CHRNA7 (exons 5-10) and FAM7A (exons A-E) fusion, transcript variant X1	21.802	4.446371867	6.11E-06	5.44E-05	yes	up	0.4	0.44	0.21	0.17	0.15	0.17	0.03	0	0	0	0.03	0	0.256666667	0.01
gene16054	MRPL3	mitochondrial ribosomal protein L3	1.345	0.427467361	0.000416229	0.002169355	yes	up	47.03	46.59	60.45	41.63	41.92	36.34	26.41	26.88	31.47	26.09	28.36	26.12	45.66	27.555
gene16062	TBRG4	transforming growth factor beta regulator 4	1.233	0.302287444	0.042828381	0.100726916	yes	up	47.39	52.37	70.26	43.79	42.26	41.34	30.95	40.25	31.84	31.14	30.59	30.22	49.56833333	32.49833333
gene16063	LOC106018939	uncharacterized LOC106018939	13.891	3.796036618	0.000604788	0.002995188	yes	up	4.45	1.73	8.59	4.57	0	1.08	0	0.42	0.39	0	0	0.39	3.403333333	0.2
gene16064	CCM2	CCM2 scaffolding protein	1.411	0.496420117	0.004679258	0.016784852	yes	up	28.77	26.75	55.18	31.42	29.76	28.62	17.75	22.1	20.29	19.71	17.4	20.54	33.41666667	19.63166667
gene16068	ELP6	elongator acetyltransferase complex subunit 6, transcript variant X1	1.327	0.408652778	0.005366207	0.01884004	yes	up	33.91	38.17	46.56	39.9	32.6	28.94	22.88	26.19	18.99	22.43	23.15	17.89	36.68	21.92166667
gene16076	LOC101801163	chondroitin sulfate proteoglycan 4-like	0.431	-1.212828	0.015292171	0.044469162	yes	down	0.14	0.18	0.05	0.31	0.06	0.02	0.5	0.28	0.34	0.12	0.09	0.16	0.126666667	0.248333333
gene16080	ARL15	ADP ribosylation factor like GTPase 15, transcript variant X1	0.433	-1.206588674	1.94E-05	0.000151474	yes	down	4.84	3.15	3.17	3.94	3.06	2.74	9.69	5.13	8.4	6.43	6.73	3.64	3.483333333	6.67
gene16084	AGFG1	ArfGAP with FG repeats 1, transcript variant X1	0.49	-1.030370923	4.91E-08	7.46E-07	yes	down	24.07	25.92	19.18	16.21	23.83	16.8	47.3	35.69	49.86	26.03	35.29	21.39	21.00166667	35.92666667
gene16086	LOC101801932	thiamine transporter 2-like	13.535	3.7586165	0.000154713	0.000922567	yes	up	0.41	0.05	0.29	0.29	0.12	0.02	0	0	0.02	0.02	0	0.03	0.196666667	0.011666667
gene16087	CCL20	C-C motif chemokine ligand 20	2.555	1.353321281	0.00131844	0.005793158	yes	up	8.04	3.79	12.84	8.08	3.16	1.06	2.54	2.01	1.03	2.22	2.01	1.39	6.161666667	1.866666667
gene16088	DAW1	dynein assembly factor with WD repeats 1	5.581	2.480454719	0.003796558	0.014020835	yes	up	0.45	0.07	0.38	0.32	0.24	0.03	0.03	0	0.04	0.03	0.04	0.07	0.248333333	0.035
gene16089	SPHKAP	SPHK1 interactor, AKAP domain containing, transcript variant X1	4.116	2.041364372	0.01654892	0.047385745	yes	up	0.15	0.05	0.1	0.2	0.05	0.01	0.06	0	0	0.01	0	0.04	0.093333333	0.018333333
gene16094	LOC101805284	creatine kinase U-type, mitochondrial	5.659	2.500630185	0.023875774	0.063367548	yes	up	0.47	0.23	0.17	0.11	0.17	0.05	0.06	0	0	0.05	0.06	0	0.2	0.028333333
gene16097	LOC101804658	TP53-binding protein 1, transcript variant X2	0.386	-1.37195925	0.000112169	0.000700098	yes	down	0.43	1.81	1.31	2.02	0.42	0.71	3.59	2.71	2.5	0.95	2.09	1.6	1.116666667	2.24
gene16111	CLPX	caseinolytic mitochondrial matrix peptidase chaperone subunit, transcript variant X1	0.651	-0.618451101	2.28E-05	0.000174908	yes	down	19.68	29.91	26.17	19.58	21.59	20.92	38.77	33.42	29.33	20.87	29.96	23.35	22.975	29.28333333
gene16112	PDCD7	programmed cell death 7	0.48	-1.059575986	1.65E-16	1.17E-14	yes	down	28.72	29.31	37.08	30.91	25.55	26.49	49.1	53.66	54.25	49.6	52.77	42.5	29.67666667	50.31333333
gene16116	SLC51B	solute carrier family 51 beta subunit	0.693	-0.5292988	0.021925712	0.05930874	yes	down	388.36	452.93	447.7	229.95	361.89	307.82	286.56	613.87	409.72	511.98	389.56	367.96	364.775	429.9416667
gene16124	LOC101794148	transforming growth factor beta-2	2.462	1.299995527	5.23E-06	4.73E-05	yes	up	0.99	0.58	1.02	1.45	0.81	0.68	0.39	0.19	0.48	0.27	0.19	0.34	0.921666667	0.31
gene16129	C2CD3	C2 calcium dependent domain containing 3	0.615	-0.701889062	0.001752775	0.00736401	yes	down	2.39	3.45	3.35	3.83	2.83	2.76	4.47	3.7	2.39	2.69	2.33	2.36	3.101666667	2.99
gene16131	DNAJB13	DnaJ heat shock protein family (Hsp40) member B13	8.059	3.01052128	1.04E-05	8.74E-05	yes	up	5.66	2.83	2.97	6.61	3.55	2.62	0.23	0	0	0.7	0	1.4	4.04	0.388333333
gene16133	PAAF1	proteasomal ATPase associated factor 1	0.673	-0.570756141	0.005986701	0.020630585	yes	down	7.5	9.47	11.11	9.12	7.71	6.29	7.4	13.12	9.7	6.83	11	13.07	8.533333333	10.18666667
gene16138	LOC101795860	oxidation resistance protein 1, transcript variant X1	0.419	-1.255890273	0.000272879	0.001505442	yes	down	1.8	1.87	1.61	1.37	0.84	0.56	3.73	1.9	2.26	0.89	2.1	0.87	1.341666667	1.958333333
gene16139	C5	complement C5	0.696	-0.523081196	0.017516975	0.049555598	yes	down	11.34	25.42	26.13	18.71	34.09	16.83	28.41	22.23	40.93	21.5	24.07	20.35	22.08666667	26.24833333
gene16140	TRAF1	TNF receptor associated factor 1, transcript variant X1	0.318	-1.654457592	5.62E-06	5.06E-05	yes	down	0.78	0.73	0.5	0.94	0.39	0.11	2.91	1.52	1.54	0.78	1.09	1.21	0.575	1.508333333
gene16143	PSMD5	proteasome 26S subunit, non-ATPase 5	0.587	-0.767590515	0.001392083	0.006042868	yes	down	2.79	5.42	3.49	3.21	2.77	1.95	8.02	4.21	6.18	2.21	3.46	3.9	3.271666667	4.663333333
gene16145	LOC101797615	potassium channel subfamily T member 1	0.122	-3.040164317	0.04316272	0.101330898	yes	down	0	0	0	0	0.02	0	0.06	0.02	0.06	0	0.06	0	0.003333333	0.033333333
gene16147	LOC101797797	ubiquitin-associated domain-containing protein 1	0.558	-0.842441886	5.79E-09	1.09E-07	yes	down	6.03	6.91	4.84	5.19	5.36	4.57	9.67	8.13	10.72	5.56	7.62	7.68	5.483333333	8.23
gene16155	JAG2	jagged 2, transcript variant X1	2.196	1.135199581	0.000630748	0.003102382	yes	up	1.77	1.28	1.68	4.51	1.09	1.31	1.13	0.48	1.22	0.54	0.51	0.56	1.94	0.74
gene16158	LOC101799320	SERTA domain-containing protein 2	0.687	-0.542204801	0.00034114	0.001826654	yes	down	3.38	4.25	3.29	2.87	3.56	2.98	5.3	3.21	3.92	3.27	4.55	4.37	3.388333333	4.103333333
gene16159	CUNH14orf79	chromosome unknown C14orf79 homolog, transcript variant X2	2.43	1.281091275	0.000569969	0.002848261	yes	up	1.6	0.93	1.37	2.83	0.92	1.35	0.55	0.43	0.63	0.49	0.2	0.82	1.5	0.52
gene16162	LOC101800968	ankyrin repeat domain-containing protein 26	0.624	-0.679286747	0.001717995	0.007251143	yes	down	0.92	1.18	1.62	0.93	1.43	0.74	1.98	0.86	2.56	1.01	1.57	1.21	1.136666667	1.531666667
gene16168	USP30	ubiquitin specific peptidase 30	0.545	-0.876886257	8.95E-06	7.63E-05	yes	down	2.23	3.79	2.78	2.58	2.24	1.28	5.96	3.12	5.12	2.49	3.32	3.65	2.483333333	3.943333333
gene16169	LOC110353813	uncharacterized LOC110353813	1.438	0.524464099	0.005557837	0.019394423	yes	up	4.27	4.7	4.66	6.6	4.28	3.46	2.7	2.18	2.89	2.38	2.85	2.83	4.661666667	2.638333333
gene16171	UNG	uracil DNA glycosylase	1.872	0.904258443	0.015338196	0.044557938	yes	up	3.51	3.18	8.22	10.52	2.39	5.32	1.54	3.51	1.65	1.61	2.34	3.5	5.523333333	2.358333333
gene16172	ACACB	acetyl-CoA carboxylase beta	2.935	1.553214823	8.42E-06	7.22E-05	yes	up	1.15	1.12	1.79	2.88	1.65	0.65	0.09	0.31	0.15	0.36	0.39	0.31	1.54	0.268333333
gene16177	KCTD10	potassium channel tetramerization domain containing 10	1.323	0.404187627	0.007818026	0.025815288	yes	up	8.63	11.58	9.77	14.47	6.5	6.33	11.47	9.71	5.49	4.09	4.79	5.41	9.546666667	6.826666667
gene16179	MMAB	methylmalonic aciduria (cobalamin deficiency) cblB type	1.446	0.531949004	0.012951999	0.038945602	yes	up	34.9	25.47	32.87	19.27	39.18	30.16	13.22	20.48	15.72	16.9	18.69	18.13	30.30833333	17.19
gene16184	TCHP	trichoplein keratin filament binding	1.463	0.549252524	0.001347886	0.005891928	yes	up	6.62	5.71	7.87	7.04	8.37	5.25	3.56	3.22	4.41	4.14	3.5	4.93	6.81	3.96
gene16185	GIT2	GIT ArfGAP 2, transcript variant X1	0.635	-0.656134698	0.009787593	0.030879137	yes	down	1.14	2.38	1.69	2.35	1.53	1.21	3.73	2.35	2.6	1.02	1.4	1.79	1.716666667	2.148333333
gene16188	SGSM1	small G protein signaling modulator 1	0.36	-1.47317969	0.004109055	0.015016748	yes	down	0.06	0.19	0.09	0.23	0.07	0.08	0.57	0.35	0.42	0.09	0.19	0.07	0.12	0.281666667
gene16189	KIAA1671	KIAA1671 ortholog	0.553	-0.855907439	4.52E-07	5.45E-06	yes	down	10.01	11.33	13.45	12.14	9.3	10.38	17.75	19.36	23.5	9.94	12.81	14.92	11.10166667	16.38
gene1619	PMEPA1	prostate transmembrane protein, androgen induced 1	4.929	2.30139091	7.98E-08	1.13E-06	yes	up	2.32	1.44	1.65	3.99	2.58	1.8	0.45	0.08	0.43	0.6	0.15	0.53	2.296666667	0.373333333
gene16193	GRK3	G protein-coupled receptor kinase 3, transcript variant X2	0.725	-0.463892088	0.004142743	0.015116558	yes	down	2.62	3.76	2.57	2.56	2.67	2.04	4.31	3.4	3.76	2.44	2.34	2.14	2.703333333	3.065
gene16199	CCNDBP1	cyclin D1 binding protein 1, transcript variant X1	0.799	-0.324340862	0.018322944	0.051490909	yes	down	26.13	35.19	36.71	29	28.22	23.77	26	28.36	38.33	24.47	35.18	31.43	29.83666667	30.62833333
gene162	LOC101805242	coagulation factor XI, transcript variant X1	0.63	-0.665854942	0.005686542	0.019766783	yes	down	8.9	20.09	22.28	13.2	18.22	18.9	27.66	10.68	35.71	15.57	19.71	21.34	16.93166667	21.77833333
gene16200	EPB42	erythrocyte membrane protein band 4.2, transcript variant X1	0.451	-1.150048984	0.005876996	0.020300343	yes	down	0.87	0.65	0.76	1.16	1.2	3.21	4.24	1.06	2.6	1.37	3.55	2.75	1.308333333	2.595
gene16203	DDX27	DEAD-box helicase 27	0.828	-0.2715504	0.023902132	0.063414091	yes	down	33.46	44.68	60.45	40.86	35.1	30.32	47.42	38.9	50.04	30.39	38.43	38.11	40.81166667	40.54833333
gene16204	LOC101791610	small nuclear ribonucleoprotein-associated protein B'	1.902	0.927594382	2.96E-06	2.86E-05	yes	up	195.11	153.86	231.22	176.31	162.82	154.29	49.47	67.27	73.29	91.85	78.8	90.14	178.935	75.13666667
gene1621	LOC101793813	uncharacterized LOC101793813, transcript variant X1	2.15	1.104405932	0.014037468	0.041461147	yes	up	1.69	4.94	2.27	3.05	3.8	2.13	1.01	0.02	3.65	1.09	1.68	1.77	2.98	1.536666667
gene16219	MYO1B	myosin IB, transcript variant X4	0.664	-0.590122961	0.001341368	0.005872479	yes	down	16.68	15.29	12.14	13.29	14.68	13.73	19.07	17.56	19.75	8.85	14.26	10.95	14.30166667	15.07333333
gene16221	STAT4	signal transducer and activator of transcription 4	0.498	-1.005471328	0.001349713	0.005894539	yes	down	0.2	0.57	0.41	0.39	0.5	0.23	1.17	0.52	0.37	0.64	0.62	0.47	0.383333333	0.631666667
gene16222	LOC101795022	signal transducer and activator of transcription 1-like	0.685	-0.545560684	0.046150376	0.106896079	yes	down	9.28	19.96	18.4	10.77	11.67	6.58	24.9	22.84	12.67	7.51	13.61	9.27	12.77666667	15.13333333
gene16223	SHISA5	shisa family member 5, transcript variant X1	1.727	0.787889248	6.26E-05	0.000421516	yes	up	21.32	20	15.42	15.37	24.26	13.63	8.59	6.37	12.12	6.48	8.14	11.08	18.33333333	8.796666667
gene16228	ECM2	extracellular matrix protein 2	3.471	1.79521435	1.21E-05	9.96E-05	yes	up	1.08	0.39	0.69	1.46	0.52	0.4	0.34	0.08	0.18	0.13	0.08	0.27	0.756666667	0.18
gene16230	OMD	osteomodulin, transcript variant X1	9.874	3.303609271	0.005636716	0.019622051	yes	up	0.02	0.01	0.02	0.05	0.01	0.01	0	0	0	0	0	0.01	0.02	0.001666667
gene16231	OGN	osteoglycin	3.546	1.826267698	7.24E-05	0.000477925	yes	up	6.03	1.63	2.31	5.64	1.97	1.26	1.06	0.19	0.63	0.58	0.31	1.64	3.14	0.735
gene1624	RBM38	RNA binding motif protein 38	0.499	-1.002859216	0.000552496	0.002767676	yes	down	5.41	4.1	4.25	11.63	4.99	6.3	23.52	10.03	12.14	6.66	11.65	9.33	6.113333333	12.22166667
gene16245	SNX9	sorting nexin 9	0.78	-0.357602847	0.028303259	0.07265059	yes	down	16.65	24.29	18.36	12.54	19.64	13.66	23.62	16.62	23.58	12.15	19.81	16.75	17.52333333	18.755
gene16247	SYNJ2	synaptojanin 2, transcript variant X1	1.517	0.60087448	0.019105969	0.053244139	yes	up	1.89	1.72	2.16	3.03	1.3	1.24	1.43	1.35	0.97	0.9	0.7	0.55	1.89	0.983333333
gene16248	SERAC1	serine active site containing 1, transcript variant X1	0.574	-0.802112775	0.008382692	0.027278851	yes	down	0.71	0.93	0.84	0.84	0.38	0.26	1.66	0.82	1.2	0.57	0.96	0.48	0.66	0.948333333
gene16254	RPRD1A	regulation of nuclear pre-mRNA domain containing 1A, transcript variant X1	0.7	-0.515319505	0.04793544	0.110161097	yes	down	1.21	1.52	1.99	1.78	1.97	1.25	2.34	1.24	3.38	2.86	1.88	1.9	1.62	2.266666667
gene16257	LOC106018988	uncharacterized LOC106018988, transcript variant X2	3.957	1.984486028	2.00E-05	0.000155459	yes	up	0.25	1.23	1.02	0.73	0.99	0.39	0.18	0.13	0.02	0.22	0.06	0.25	0.768333333	0.143333333
gene16259	CMTR2	cap methyltransferase 2, transcript variant X5	0.512	-0.96466436	0.032829033	0.081728658	yes	down	0.08	0.23	0.21	0.35	0.23	0.04	0.53	0.47	0.31	0.19	0.16	0.21	0.19	0.311666667
gene1626	RAE1	ribonucleic acid export 1, transcript variant X2	0.587	-0.767557929	9.47E-07	1.05E-05	yes	down	10.83	16.83	11.79	14.44	12.01	11.25	26.08	16.98	26.78	14.04	16.07	13.83	12.85833333	18.96333333
gene16265	CNOT1	CCR4-NOT transcription complex subunit 1, transcript variant X1	0.593	-0.753857673	1.27E-10	3.36E-09	yes	down	10.47	14.4	13.64	12.08	11.22	9	21.6	19.14	17.82	12.05	14.3	13.65	11.80166667	16.42666667
gene1627	SPO11	SPO11, initiator of meiotic double stranded breaks	0.183	-2.451117824	0.004288008	0.015571936	yes	down	0	0.03	0.05	0.05	0	0.03	0.05	0.06	0.21	0.12	0.12	0.14	0.026666667	0.116666667
gene16272	HSD11B2	hydroxysteroid 11-beta dehydrogenase 2	2.286	1.192654179	5.66E-07	6.63E-06	yes	up	23.27	25.71	34.93	61.02	36.44	28.26	19.05	12.73	12.03	7.34	9.39	15.63	34.93833333	12.695
gene16273	FHOD1	formin homology 2 domain containing 1	1.618	0.694208648	0.000664867	0.003238073	yes	up	3.7	3.78	8.37	7.49	5.95	4.15	2.88	2.68	2.62	2.76	2.29	2.95	5.573333333	2.696666667
gene16275	SLC9A5	solute carrier family 9 member A5	0.618	-0.693460903	0.03510723	0.086176652	yes	down	0.34	0.48	1.41	1.18	0.85	0.43	1.17	0.9	0.62	1.09	0.96	1.26	0.781666667	1
gene16277	PLEKHG4	pleckstrin homology and RhoGEF domain containing G4	3.327	1.734406847	6.06E-09	1.14E-07	yes	up	5.37	3.91	5.92	12.69	2.98	3.08	2.21	1.39	1.28	1.2	1.16	1	5.658333333	1.373333333
gene16280	LOC101791611	uncharacterized LOC101791611	10.652	3.413073126	0.022588474	0.060735831	yes	up	0	0.07	0.21	0.07	0.56	0.13	0	0	0	0	0	0	0.173333333	0
gene16284	FAM49B	family with sequence similarity 49 member B, transcript variant X5	1.395	0.480118697	0.004254308	0.015480686	yes	up	5.78	6.3	6.83	8.4	8.49	5.38	5.71	2.84	4.02	3.94	3.7	4.17	6.863333333	4.063333333
gene16299	LOC101802059	72 kDa type IV collagenase	2.449	1.292183437	4.29E-12	1.45E-10	yes	up	10.96	8.97	11.83	15.28	12.45	6.43	5.24	2.58	3.98	3.7	3.08	3.5	10.98666667	3.68
gene16307	LOC101794820	dipeptidase 2, transcript variant X1	0.423	-1.239754043	0.000971273	0.004488588	yes	down	0.21	0.41	0.2	0.46	0.44	0.53	1.4	0.35	1.2	0.51	0.57	0.61	0.375	0.773333333
gene16310	DUS2	dihydrouridine synthase 2	0.643	-0.637605677	1.21E-05	1.00E-04	yes	down	3.56	3.98	4.29	3	3.33	2.56	5.74	4.09	5.16	3.7	4.52	3.36	3.453333333	4.428333333
gene16315	ESRP2	epithelial splicing regulatory protein 2, transcript variant X1	0.693	-0.529146393	0.00343038	0.012836693	yes	down	14.79	17.11	13.15	14.74	10.89	8.1	22.72	18.93	18.95	9.95	11.79	12.76	13.13	15.85
gene16318	PLA2G15	phospholipase A2 group XV	0.394	-1.342563304	4.23E-14	2.05E-12	yes	down	9.76	14	9.28	13.53	12.31	9.84	38.85	23.42	21.97	14.57	25.43	22.6	11.45333333	24.47333333
gene1632	RTFDC1	replication termination factor 2 domain containing 1	1.232	0.301541102	0.018556389	0.051994778	yes	up	21.44	28.95	32.98	25.19	28.96	19.91	18.92	12.51	22.76	15.72	17.95	16.78	26.23833333	17.44
gene16321	PRMT7	protein arginine methyltransferase 7, transcript variant X2	1.243	0.313420703	0.020783248	0.056827835	yes	up	4.22	5.39	6.35	4.41	4.3	4.23	4.1	2.51	3.27	2.33	3.38	2.84	4.816666667	3.071666667
gene16323	SLC7A6	solute carrier family 7 member 6, transcript variant X1	2.45	1.292610044	3.33E-09	6.54E-08	yes	up	4.09	5.26	9.08	6.61	6	3.49	2.88	1.3	2.43	1.27	1.3	2.38	5.755	1.926666667
gene16326	LOC101797616	receptor-interacting serine/threonine-protein kinase 2-like, transcript variant X1	3.192	1.6742724	2.40E-08	3.93E-07	yes	up	6.5	7.5	15.24	17.19	5.9	5.96	4.15	1.14	3.36	1.46	1.95	3.04	9.715	2.516666667
gene16332	HSDL1	hydroxysteroid dehydrogenase like 1, transcript variant X2	0.699	-0.516767507	3.87E-05	0.000278365	yes	down	5	6.49	6.49	5.84	4.61	4.16	6.82	6	7.78	5.53	5.98	6.7	5.431666667	6.468333333
[truncated: 4,263 more rows]
